# Supplementary material for: Methyl 4-(2,7-dimeth­oxy-1-naphtho­yl)benzoate
Source: Acta Crystallogr Sect E Struct Rep Online. 2010 Feb 6;66(Pt 3):o554. doi: 10.1107/S160053681000382X (PMC2983753; doi:10.1107/S160053681000382X)
Supplement: Supplementary file 2 [file e-66-0o554-Isup2.hkl]

#
# h,k,l, Fc-squared, Fo-squared, sigma(Fo-squared) and status flag
#
data_I
_shelx_title '  Yonezawa_071207_1_'
_shelx_refln_list_code          4
_shelx_F_calc_maximum      124.07
_exptl_crystal_F_000       368.00
_reflns_d_resolution_high  0.8301
 
loop_
 _symmetry_equiv_pos_as_xyz
 'x, y, z'
 '-x, -y, -z'
 
_cell_length_a     7.7714
_cell_length_b     9.5195
_cell_length_c    12.2737
_cell_angle_alpha  97.525
_cell_angle_beta   97.919
_cell_angle_gamma 106.630
 
_shelx_F_squared_multiplier     1.000
 
loop_
 _refln_index_h
 _refln_index_k
 _refln_index_l
 _refln_F_squared_calc
 _refln_F_squared_meas
 _refln_F_squared_sigma
 _refln_observed_status
   1   0   0     4416.41     3989.75     45.11 o
   2   0   0      500.62      508.01      4.32 o
   3   0   0        0.35        0.26      0.16 o
   4   0   0      435.97      470.99      3.70 o
   5   0   0      211.95      218.95      2.39 o
   6   0   0       35.49       34.12      1.01 o
   7   0   0       10.42       12.03      0.83 o
   8   0   0       10.62       11.00      0.62 o
  -9   1   0        0.17        0.24      0.47 o
  -8   1   0        5.61        4.13      0.74 o
  -7   1   0        8.39        9.02      0.64 o
  -6   1   0      120.96      126.57      2.11 o
  -5   1   0      370.00      400.34      3.05 o
  -4   1   0      383.98      424.65      3.67 o
  -3   1   0       19.75       18.90      0.46 o
  -2   1   0     3270.02     3092.40     37.76 o
  -1   1   0      209.43      208.96      1.40 o
   0   1   0        0.23        0.28      0.08 o
   1   1   0      556.40      483.52      4.21 o
   2   1   0      249.36      245.24      2.22 o
   3   1   0       27.13       25.14      0.47 o
   4   1   0      103.85      100.52      1.31 o
   5   1   0        8.39       10.30      0.63 o
   6   1   0        0.29        0.75      0.44 o
   7   1   0       47.07       45.18      1.31 o
   8   1   0        8.79        9.68      0.53 o
  -9   2   0       11.35        9.86      0.95 o
  -8   2   0        5.27        4.28      0.94 o
  -7   2   0       54.69       53.69      2.35 o
  -6   2   0      173.70      174.58      2.09 o
  -5   2   0      298.80      306.36      3.69 o
  -4   2   0      645.20      702.92     17.65 o
  -3   2   0      108.01      114.97      1.04 o
  -2   2   0    12588.14    13860.08    246.62 o
  -1   2   0       13.60       17.83      0.44 o
   0   2   0       35.87       28.67      0.83 o
   1   2   0     5748.44     5717.16     72.26 o
   2   2   0     4293.22     3976.39     44.62 o
   3   2   0       69.78       82.46      0.77 o
   4   2   0       52.76       48.18      0.66 o
   5   2   0        5.60        6.36      0.46 o
   6   2   0        4.72        3.20      0.59 o
   7   2   0        0.26        0.42      0.37 o
   8   2   0       23.79       23.29      0.87 o
  -9   3   0        9.59        4.65      0.99 o
  -8   3   0      135.14      142.84      3.77 o
  -7   3   0        3.22        5.05      0.65 o
  -6   3   0       29.87       31.74      1.12 o
  -5   3   0        9.24        7.93      0.36 o
  -4   3   0     2199.38     2188.52     25.09 o
  -3   3   0     2604.94     2726.01     28.46 o
  -2   3   0        2.63        1.31      0.24 o
  -1   3   0      282.91      283.18      3.34 o
   0   3   0      140.25      138.96      1.37 o
   1   3   0        6.82        1.63      0.18 o
   2   3   0      412.82      406.89      3.66 o
   3   3   0       13.31       14.40      0.46 o
   4   3   0       10.13        9.72      0.40 o
   5   3   0      119.41      109.96      2.07 o
   6   3   0       13.22       14.50      1.05 o
   7   3   0        6.46        6.32      0.81 o
  -9   4   0        1.79        1.16      0.68 o
  -8   4   0       52.93       40.47      2.09 o
  -7   4   0        1.29       -0.47      1.13 o
  -6   4   0       57.41       55.64      1.34 o
  -5   4   0       25.83       26.99      1.19 o
  -4   4   0      820.36      856.38      9.98 o
  -3   4   0     1121.02     1198.03     12.42 o
  -2   4   0      342.78      357.25      3.53 o
  -1   4   0      124.53      113.00      1.14 o
   0   4   0       62.40       64.77      0.81 o
   1   4   0       27.63       41.79      0.70 o
   2   4   0        7.61        8.82      0.44 o
   3   4   0        3.09        3.85      0.38 o
   4   4   0        0.89        0.82      0.30 o
   5   4   0       11.55       13.35      0.95 o
   6   4   0       25.60       26.48      1.23 o
   7   4   0        8.44        9.95      0.77 o
  -9   5   0        3.60        1.17      0.40 o
  -8   5   0       22.40       20.54      1.13 o
  -7   5   0       59.43       50.74      1.53 o
  -6   5   0      184.56      162.41      4.61 o
  -5   5   0      117.38      116.44      2.28 o
  -4   5   0      175.94      174.82      2.85 o
  -3   5   0       86.36       83.15      1.10 o
  -2   5   0        1.20        0.39      0.32 o
  -1   5   0       74.80       61.44      1.05 o
   0   5   0       53.69       48.01      0.57 o
   1   5   0        6.14        8.53      0.85 o
   2   5   0        5.83        7.00      0.49 o
   3   5   0       80.68       74.07      1.46 o
   4   5   0        9.90       10.34      0.63 o
   5   5   0        0.19        0.35      0.46 o
   6   5   0       13.80       16.48      1.05 o
  -9   6   0       11.21       11.52      1.27 o
  -8   6   0       27.15       22.04      1.32 o
  -7   6   0        0.05        0.25      0.49 o
  -6   6   0       58.61       50.48      1.90 o
  -5   6   0       14.29       16.83      1.16 o
  -4   6   0       10.34       10.39      1.07 o
  -3   6   0      163.55      164.99      2.08 o
  -2   6   0        4.91        6.74      0.47 o
  -1   6   0       28.62       27.73      0.70 o
   0   6   0        6.58        8.53      0.38 o
   1   6   0        8.94        9.64      0.53 o
   2   6   0        3.52        3.89      0.47 o
   3   6   0       22.73       21.88      1.10 o
   4   6   0        1.42        1.60      0.45 o
   5   6   0       66.01       68.46      1.50 o
  -8   7   0        4.46        1.67      0.69 o
  -7   7   0       20.52       14.25      1.47 o
  -6   7   0      178.91      179.72      4.79 o
  -5   7   0       20.68       18.85      1.31 o
  -4   7   0       84.47       89.05      2.66 o
  -3   7   0        0.02        0.14      0.28 o
  -2   7   0      137.57      134.05      1.88 o
  -1   7   0       11.54       11.52      0.56 o
   0   7   0        0.25        0.16      0.55 o
   1   7   0        5.57        6.45      0.74 o
   2   7   0       60.04       61.71      2.93 o
   3   7   0        0.11        0.24      0.32 o
   4   7   0        4.44        5.91      0.61 o
   5   7   0        0.08        0.09      0.77 o
  -8   8   0        4.80        5.11      0.87 o
  -7   8   0        9.19        9.65      1.05 o
  -6   8   0        0.04        0.27      0.60 o
  -5   8   0        3.83        4.78      0.91 o
  -4   8   0        2.59        1.93      0.80 o
  -3   8   0        0.00        0.13      0.57 o
  -2   8   0        0.16       -0.08      0.34 o
  -1   8   0        0.99        0.58      0.50 o
   0   8   0       41.18       38.42      1.27 o
   1   8   0       16.81       17.44      1.04 o
   2   8   0        0.06       -0.11      0.43 o
   3   8   0       21.38       24.24      0.94 o
   4   8   0        1.95        1.67      0.38 o
  -7   9   0       16.29       19.12      1.46 o
  -6   9   0        1.86        2.30      0.82 o
  -5   9   0       22.58       23.87      1.66 o
  -4   9   0       52.90       56.86      2.52 o
  -3   9   0        6.24        8.78      1.19 o
  -2   9   0       33.19       35.81      1.92 o
  -1   9   0       17.83       16.53      0.91 o
   0   9   0      131.09      127.04      2.56 o
   1   9   0       17.23       16.19      0.84 o
   2   9   0       54.60       55.81      1.36 o
   3   9   0        0.21        0.03      0.28 o
  -6  10   0        1.63        1.34      0.69 o
  -5  10   0        1.29        0.85      0.59 o
  -4  10   0       22.24       23.06      1.84 o
  -3  10   0       52.00       50.10      6.44 o
  -2  10   0      110.08      114.75      3.69 o
  -1  10   0        2.95        2.61      0.81 o
   0  10   0        0.11        0.15      0.31 o
   1  10   0       30.13       27.74      1.46 o
  -5  11   0        0.39        0.72      1.31 o
  -4  11   0       23.53       28.03      1.97 o
  -3  11   0       10.76        9.62      5.90 o
  -2  11   0        5.63        2.68      2.51 o
  -1  11   0       14.81       19.92      1.30 o
   1 -11   1        3.66        2.47      0.98 o
   2 -11   1       68.98       76.87      4.30 o
   3 -11   1       11.56       13.42      1.58 o
   4 -11   1       69.56       77.70      3.06 o
   5 -11   1       11.09       11.80      3.19 o
  -1 -10   1        1.61        1.38      0.41 o
   0 -10   1        0.08       -0.13      0.32 o
   1 -10   1       43.57       42.84      1.61 o
   2 -10   1      153.76      151.27      5.52 o
   3 -10   1       19.07       19.14      5.77 o
   4 -10   1        1.80        3.23      0.74 o
   5 -10   1        0.44        0.82      0.75 o
   6 -10   1       23.90       23.62      1.23 o
  -3  -9   1        0.97        0.83      0.45 o
  -2  -9   1       15.86       17.76      0.99 o
  -1  -9   1        0.65        1.11      0.46 o
   0  -9   1      249.54      249.81      4.60 o
   1  -9   1        3.30        3.46      0.66 o
   2  -9   1       28.25       28.24      0.88 o
   3  -9   1        1.21        2.86      0.69 o
   4  -9   1        0.22        0.44      0.70 o
   5  -9   1       20.02       15.96      1.27 o
   6  -9   1       12.06        8.68      1.13 o
   7  -9   1        1.59        0.93      0.54 o
  -4  -8   1       19.88       25.94      1.69 o
  -3  -8   1       21.39       21.26      1.56 o
  -2  -8   1       36.01       37.02      1.23 o
  -1  -8   1       19.83       21.16      1.15 o
   0  -8   1       92.64       96.26      5.03 o
   1  -8   1        0.26        0.10      0.29 o
   2  -8   1       77.14       81.58      1.74 o
   3  -8   1        3.63        4.43      0.59 o
   4  -8   1       72.83       74.60      3.20 o
   5  -8   1       24.67       29.08      1.57 o
   6  -8   1        0.05        0.36      0.72 o
   7  -8   1        0.41        0.50      0.42 o
   8  -8   1        3.69        3.37      0.69 o
  -5  -7   1        1.03        1.65      0.96 o
  -4  -7   1        1.46        1.12      0.33 o
  -3  -7   1       38.81       41.81      1.18 o
  -2  -7   1      541.94      532.80      9.93 o
  -1  -7   1        0.07        0.39      0.58 o
   0  -7   1        0.23        0.26      0.38 o
   1  -7   1       19.75       23.42      0.79 o
   2  -7   1       30.48       32.06      0.93 o
   3  -7   1       10.60       13.70      0.76 o
   4  -7   1       25.88       25.55      1.12 o
   5  -7   1        1.06        1.22      0.68 o
   6  -7   1       88.44       80.55      3.02 o
   7  -7   1       31.07       22.83      1.36 o
   8  -7   1        1.28        1.66      0.59 o
  -6  -6   1        0.37       -0.04      0.27 o
  -5  -6   1        4.62        5.40      0.74 o
  -4  -6   1       19.45       22.72      0.83 o
  -3  -6   1       11.47       12.00      0.64 o
  -2  -6   1       29.63       26.66      0.94 o
  -1  -6   1       27.66       25.39      0.66 o
   0  -6   1      107.26      103.27      1.30 o
   1  -6   1      107.53      106.82      1.36 o
   2  -6   1      151.80      167.84      2.01 o
   3  -6   1        6.58        5.98      0.40 o
   4  -6   1        0.65        0.68      0.56 o
   5  -6   1       12.78       11.98      0.71 o
   6  -6   1       36.54       33.07      1.66 o
   7  -6   1       69.18       64.11      2.03 o
   8  -6   1        0.03       -0.03      0.36 o
  -6  -5   1       11.58       12.34      0.98 o
  -5  -5   1        9.45       12.53      1.10 o
  -4  -5   1      217.76      217.46      3.31 o
  -3  -5   1      318.29      298.05      3.98 o
  -2  -5   1        0.02        0.28      0.23 o
  -1  -5   1       84.47       84.26      0.95 o
   0  -5   1      106.41       91.10      0.96 o
   1  -5   1        0.10        0.17      0.12 o
   2  -5   1      954.74     1026.70     11.31 o
   3  -5   1       85.70       92.39      1.13 o
   4  -5   1       74.49       76.71      1.02 o
   5  -5   1       12.85       11.11      0.78 o
   6  -5   1       46.30       43.26      1.55 o
   7  -5   1       56.43       57.58      3.28 o
   8  -5   1        0.02        0.34      0.45 o
   9  -5   1        0.01       -0.22      0.48 o
  -7  -4   1        9.27       10.72      0.72 o
  -6  -4   1       33.91       36.30      1.58 o
  -5  -4   1       22.13       19.41      1.19 o
  -4  -4   1       21.64       21.26      0.87 o
  -3  -4   1      257.25      252.62      2.84 o
  -2  -4   1     2222.24     2233.56     23.69 o
  -1  -4   1        2.12        3.70      0.27 o
   0  -4   1       45.27       46.46      0.62 o
   1  -4   1        0.95        1.21      0.16 o
   2  -4   1      240.30      223.12      2.02 o
   3  -4   1       18.71       21.22      0.44 o
   4  -4   1      239.60      256.89      4.61 o
   5  -4   1      146.51      162.21      2.78 o
   6  -4   1        0.01        0.17      0.28 o
   7  -4   1        3.92        3.97      0.54 o
   8  -4   1       73.55       75.80      2.29 o
   9  -4   1        0.18        0.08      0.59 o
  -7  -3   1       10.84       10.90      0.96 o
  -6  -3   1       46.19       47.63      1.50 o
  -5  -3   1       74.07       80.41      1.72 o
  -4  -3   1        5.47        6.16      0.27 o
  -3  -3   1      219.14      204.58      1.58 o
  -2  -3   1       22.86       19.03      0.54 o
  -1  -3   1      885.27      854.34      6.59 o
   0  -3   1      165.09      175.51      1.57 o
   1  -3   1       96.71      103.34      0.86 o
   2  -3   1      250.82      240.59      2.12 o
   3  -3   1      200.55      191.57      1.76 o
   4  -3   1        0.25        1.69      0.24 o
   5  -3   1        1.04        0.85      0.19 o
   6  -3   1      101.28      112.33      1.56 o
   7  -3   1        0.01       -0.07      0.33 o
   8  -3   1       33.10       29.13      1.54 o
   9  -3   1        4.34        2.58      0.82 o
  -8  -2   1       14.96       13.13      0.82 o
  -7  -2   1       11.72       10.93      0.66 o
  -6  -2   1        2.47        2.86      0.57 o
  -5  -2   1        0.88        1.13      0.55 o
  -4  -2   1      141.32      142.81      1.35 o
  -3  -2   1       85.20       92.71      0.79 o
  -2  -2   1      341.14      358.11      2.55 o
  -1  -2   1    15393.34    15520.25    302.39 o
   0  -2   1      408.86      472.17      3.95 o
   1  -2   1       12.60        9.20      0.67 o
   2  -2   1      724.85      749.08      6.02 o
   3  -2   1        8.89        9.45      0.41 o
   4  -2   1       13.27        9.35      0.35 o
   5  -2   1       45.19       47.96      0.61 o
   6  -2   1        0.48        1.24      0.51 o
   7  -2   1        3.13        2.66      0.51 o
   8  -2   1        0.19        0.05      0.21 o
   9  -2   1        1.57        0.43      0.66 o
  -8  -1   1       11.03       11.66      0.86 o
  -7  -1   1       28.48       26.20      0.93 o
  -6  -1   1      200.75      218.51      3.74 o
  -5  -1   1      249.89      273.31      4.10 o
  -4  -1   1        1.73        2.15      0.22 o
  -3  -1   1       50.01       40.36      0.55 o
  -2  -1   1       17.93       21.69      0.50 o
  -1  -1   1      848.84      841.34      7.02 o
   0  -1   1      108.23       97.33      0.72 o
   1  -1   1       68.99       43.40      0.64 o
   2  -1   1     4645.78     4608.07     49.61 o
   3  -1   1       10.27        9.73      0.27 o
   4  -1   1        2.96        5.70      0.38 o
   5  -1   1       59.46       62.38      0.76 o
   6  -1   1       74.06       79.66      1.57 o
   7  -1   1      106.62      109.11      2.06 o
   8  -1   1        0.85        0.57      0.39 o
  -8   0   1        0.64        0.37      0.33 o
  -7   0   1       24.23       25.19      1.27 o
  -6   0   1       16.77       18.78      0.91 o
  -5   0   1      294.11      310.31      2.90 o
  -4   0   1      227.65      233.37      1.95 o
  -3   0   1      139.82      123.64      1.04 o
  -2   0   1       61.05       56.06      0.70 o
  -1   0   1       17.48       25.75      0.38 o
   0   0   1       37.44       40.84      0.27 o
   1   0   1     1392.67     1220.94      9.56 o
   2   0   1      282.03      263.04      2.10 o
   3   0   1       15.68       15.02      0.37 o
   4   0   1      116.39      125.33      1.29 o
   5   0   1      139.11      140.54      2.10 o
   6   0   1       39.77       37.72      1.14 o
   7   0   1       20.20       20.40      0.89 o
   8   0   1        0.02       -0.08      0.20 o
  -9   1   1        0.13       -0.29      1.69 o
  -8   1   1        0.11        0.02      0.35 o
  -7   1   1        5.65        5.41      0.53 o
  -6   1   1       29.44       28.75      0.82 o
  -5   1   1      129.20      140.34      1.20 o
  -4   1   1      481.19      519.62      6.46 o
  -3   1   1        8.21        7.85      0.37 o
  -2   1   1      692.98      612.46      5.04 o
  -1   1   1       55.96       53.46      0.55 o
   0   1   1     4100.11     4009.75     46.59 o
   1   1   1     1416.83     1319.09     11.01 o
   2   1   1      459.81      451.05      3.40 o
   3   1   1       83.58       69.47      0.74 o
   4   1   1      339.39      385.66      3.16 o
   5   1   1       17.57       18.10      0.78 o
   6   1   1        0.36        0.81      0.42 o
   7   1   1        1.50        1.09      0.42 o
   8   1   1        0.03        0.05      0.20 o
  -9   2   1       45.42       49.65      2.26 o
  -8   2   1       17.02       17.80      2.08 o
  -7   2   1       56.67       67.14      6.23 o
  -6   2   1       17.95       20.22      0.83 o
  -5   2   1       20.19       15.06      0.37 o
  -4   2   1      313.21      345.07      4.96 o
  -3   2   1      736.67      719.35      6.05 o
  -2   2   1     8357.28     8943.28    123.76 o
  -1   2   1     1816.82     1752.69     17.64 o
   0   2   1       61.36       73.55      1.07 o
   1   2   1      956.63      924.69      7.43 o
   2   2   1      686.00      693.22      5.39 o
   3   2   1      517.85      579.77      4.98 o
   4   2   1        2.43        2.64      0.29 o
   5   2   1       31.57       26.86      0.87 o
   6   2   1        1.64        1.64      0.50 o
   7   2   1       73.13       76.97      1.69 o
   8   2   1       40.77       40.67      1.34 o
  -9   3   1        6.48        2.43      1.92 o
  -8   3   1        5.98        5.88      1.55 o
  -7   3   1        3.44        3.11      0.75 o
  -6   3   1        1.14        3.29      0.85 o
  -5   3   1        2.13        1.57      0.34 o
  -4   3   1      805.55      826.46      7.34 o
  -3   3   1        2.04        3.13      0.15 o
  -2   3   1      126.19      143.37      1.17 o
  -1   3   1       21.25       18.69      0.35 o
   0   3   1     1058.89     1016.04      8.36 o
   1   3   1      553.62      519.96      4.12 o
   2   3   1      609.21      660.23      6.76 o
   3   3   1       52.78       51.43      0.74 o
   4   3   1       44.74       41.77      0.83 o
   5   3   1        0.90        0.09      0.30 o
   6   3   1        3.91        4.04      0.56 o
   7   3   1       11.55       11.98      0.81 o
  -9   4   1       12.58       15.64      1.76 o
  -8   4   1        0.72        1.16      0.59 o
  -7   4   1       66.46       72.57      3.07 o
  -6   4   1       88.30       82.87      2.71 o
  -5   4   1       85.53       89.80      2.99 o
  -4   4   1      944.13     1003.83     11.49 o
  -3   4   1      329.01      364.92      3.01 o
  -2   4   1        6.67       11.22      0.20 o
  -1   4   1      329.47      315.46      2.40 o
   0   4   1     1520.33     1482.35     12.73 o
   1   4   1      168.95      211.94      1.58 o
   2   4   1       93.00       84.09      1.16 o
   3   4   1       93.89       95.41      1.46 o
   4   4   1       28.12       31.54      0.88 o
   5   4   1       11.18       11.84      0.67 o
   6   4   1        3.27        3.83      0.61 o
   7   4   1        0.86        0.51      0.31 o
  -9   5   1        7.80        6.57      1.34 o
  -8   5   1        1.23       -0.28      0.45 o
  -7   5   1       53.83       38.62      5.76 o
  -6   5   1      244.83      232.20      8.10 o
  -5   5   1      248.02      237.84     12.72 o
  -4   5   1        5.03        4.80      0.36 o
  -3   5   1       17.41       16.61      0.39 o
  -2   5   1      237.05      245.92      2.30 o
  -1   5   1       27.13       30.08      0.45 o
   0   5   1      260.88      250.37      2.03 o
   1   5   1       26.24       22.18      0.56 o
   2   5   1       85.43       87.02      1.31 o
   3   5   1       18.59       17.55      0.70 o
   4   5   1        0.31        0.25      0.30 o
   5   5   1        8.32        7.87      0.87 o
   6   5   1       15.46       15.27      0.87 o
  -9   6   1        0.52        0.47      0.75 o
  -8   6   1       32.97       27.14      1.56 o
  -7   6   1        1.20        0.56      0.61 o
  -6   6   1      108.02       94.56      4.18 o
  -5   6   1       14.07       17.87      1.13 o
  -4   6   1       14.54       14.01      1.11 o
  -3   6   1       65.51       72.30      2.06 o
  -2   6   1       77.84       92.28      1.31 o
  -1   6   1       50.94       55.94      0.87 o
   0   6   1       87.97       86.32      1.66 o
   1   6   1       77.74       77.62      1.36 o
   2   6   1        1.71        2.49      0.48 o
   3   6   1       33.24       36.56      2.54 o
   4   6   1       34.04       31.46      0.81 o
   5   6   1       49.32       46.07      1.15 o
  -8   7   1      161.31      162.66      4.13 o
  -7   7   1       19.50       15.63      1.54 o
  -6   7   1        1.77        4.42      0.95 o
  -5   7   1       12.84       12.07      1.21 o
  -4   7   1       31.65       32.28      1.67 o
  -3   7   1       41.08       39.75      1.59 o
  -2   7   1       71.74       71.99      1.67 o
  -1   7   1       32.95       35.65      1.07 o
   0   7   1        0.88        0.69      0.57 o
   1   7   1      408.48      402.08      7.10 o
   2   7   1        0.62        0.25      0.36 o
   3   7   1       10.63       11.33      0.60 o
   4   7   1       62.60       60.46      1.14 o
  -8   8   1        1.45        2.33      0.79 o
  -7   8   1        7.50        7.63      1.22 o
  -6   8   1        8.09        5.40      1.14 o
  -5   8   1        3.46        3.74      0.92 o
  -4   8   1       78.39       82.28      2.45 o
  -3   8   1        9.13        8.35      0.83 o
  -2   8   1       43.29       45.50      1.75 o
  -1   8   1       40.61       38.26      1.29 o
   0   8   1        2.48        2.33      0.49 o
   1   8   1       16.93       14.92      0.93 o
   2   8   1       21.95       22.32      1.38 o
   3   8   1        0.19        0.15      0.32 o
   4   8   1        2.87        2.20      0.53 o
  -7   9   1        1.85        1.23      0.96 o
  -6   9   1        2.92        3.49      0.85 o
  -5   9   1        4.03        4.38      0.82 o
  -4   9   1       40.14       40.54      1.75 o
  -3   9   1      103.68      102.48      9.84 o
  -2   9   1       52.16       54.86      1.87 o
  -1   9   1       37.04       40.89      1.82 o
   0   9   1       26.44       25.07      1.09 o
   1   9   1        6.91        6.55      0.58 o
   2   9   1        2.01        1.37      0.45 o
  -6  10   1        1.30        1.41      0.92 o
  -5  10   1        0.15       -0.05      0.35 o
  -4  10   1       13.70       12.22      2.06 o
  -3  10   1       87.60       95.34      3.76 o
  -2  10   1        5.27        5.25      0.69 o
  -1  10   1        0.39        0.22      0.54 o
   0  10   1        3.89        2.51      1.08 o
   1  10   1        1.23        0.84      0.50 o
  -4  11   1        0.24       -0.05      0.57 o
  -3  11   1       53.77       54.84      2.54 o
  -2  11   1      295.90      332.06      8.00 o
   1 -11   2        7.02        6.32      1.38 o
   2 -11   2        0.71        0.53      1.13 o
   3 -11   2        0.37       -0.25      0.44 o
   4 -11   2        0.00       -0.10      0.38 o
   5 -11   2        1.89        1.30      0.54 o
  -2 -10   2        0.01       -0.22      0.38 o
  -1 -10   2       12.82       10.90      0.68 o
   0 -10   2       10.48       10.28      0.82 o
   1 -10   2        5.41        3.87      0.55 o
   2 -10   2      155.20      169.71      2.74 o
   3 -10   2        3.53        3.15      0.49 o
   4 -10   2       11.26       12.86      1.10 o
   5 -10   2        1.16        0.86      1.03 o
   6 -10   2       61.24       61.50      1.82 o
  -3  -9   2        6.12        5.12      0.69 o
  -2  -9   2        5.34        5.13      0.95 o
  -1  -9   2        5.00        5.80      0.81 o
   0  -9   2      165.89      167.75      4.01 o
   1  -9   2        0.62        0.50      0.32 o
   2  -9   2       43.02       43.33      1.05 o
   3  -9   2       15.80       17.64      0.92 o
   4  -9   2        2.92        2.45      0.78 o
   5  -9   2      121.48      120.12      3.10 o
   6  -9   2        0.46        1.18      0.68 o
   7  -9   2        0.10        0.31      0.45 o
  -4  -8   2        0.08        0.02      0.27 o
  -3  -8   2        6.00        6.02      0.82 o
  -2  -8   2        1.79        1.26      0.73 o
  -1  -8   2       33.14       35.63      1.31 o
   0  -8   2      687.18      705.60     11.17 o
   1  -8   2      163.44      160.87      3.27 o
   2  -8   2        1.29        1.57      0.45 o
   3  -8   2       12.97       13.98      0.85 o
   4  -8   2      193.31      190.74      4.71 o
   5  -8   2        0.02        0.19      0.50 o
   6  -8   2       67.59       62.21      2.22 o
   7  -8   2        0.25        0.36      0.48 o
   8  -8   2        2.08        1.06      0.86 o
  -5  -7   2        0.77        0.49      0.39 o
  -4  -7   2       27.32       23.70      0.82 o
  -3  -7   2       13.63       12.34      0.69 o
  -2  -7   2      391.28      375.02      6.98 o
  -1  -7   2       13.01       13.80      0.92 o
   0  -7   2       26.34       22.27      0.89 o
   1  -7   2       21.10       24.28      0.85 o
   2  -7   2      164.20      171.49      2.90 o
   3  -7   2       43.18       39.61      1.25 o
   4  -7   2        0.23        1.13      0.51 o
   5  -7   2        0.06        0.53      0.39 o
   6  -7   2       13.67       12.29      1.13 o
   7  -7   2        2.45        3.64      0.72 o
   8  -7   2        4.61        2.30      1.63 o
  -6  -6   2        7.31        9.61      0.91 o
  -5  -6   2        7.30        8.78      0.77 o
  -4  -6   2      231.68      224.16      3.41 o
  -3  -6   2      186.71      170.79      5.47 o
  -2  -6   2      364.65      343.30      5.69 o
  -1  -6   2       10.23        9.80      0.76 o
   0  -6   2       14.44       15.17      0.52 o
   1  -6   2       29.19       30.67      0.66 o
   2  -6   2     1146.04     1191.25     13.60 o
   3  -6   2      172.12      190.63      2.47 o
   4  -6   2      208.83      222.07      3.45 o
   5  -6   2        0.03        0.01      0.36 o
   6  -6   2        1.16        1.02      0.41 o
   7  -6   2       74.54       63.25      1.82 o
   8  -6   2        0.02       -0.15      0.32 o
  -6  -5   2        0.61        0.64      0.43 o
  -5  -5   2       17.57       16.63      1.08 o
  -4  -5   2      463.58      484.44      7.15 o
  -3  -5   2      161.49      149.32      2.59 o
  -2  -5   2      113.64      113.56      1.61 o
  -1  -5   2       10.19        7.54      0.32 o
   0  -5   2      113.56      117.76      1.08 o
   1  -5   2      265.58      281.86      2.76 o
   2  -5   2      246.31      271.88      2.56 o
   3  -5   2      297.51      327.40      3.35 o
   4  -5   2       16.97       18.14      0.79 o
   5  -5   2      171.76      168.62      6.38 o
   6  -5   2       26.85       30.05      0.88 o
   7  -5   2        2.97        2.29      0.36 o
   8  -5   2        1.33       -0.13      0.33 o
  -7  -4   2        0.02        0.21      0.33 o
  -6  -4   2       57.57       62.57      1.93 o
  -5  -4   2        3.63        3.66      0.88 o
  -4  -4   2       66.65       68.14      1.40 o
  -3  -4   2      591.67      596.30      6.67 o
  -2  -4   2     3345.65     3225.24     37.76 o
  -1  -4   2      173.14      223.38      1.96 o
   0  -4   2      841.43      859.74      7.13 o
   1  -4   2      322.41      328.48      3.34 o
   2  -4   2      234.93      221.19      1.81 o
   3  -4   2      145.58      147.16      1.30 o
   4  -4   2      208.55      213.91      2.52 o
   5  -4   2        5.27        6.18      0.60 o
   6  -4   2       13.52       13.82      0.67 o
   7  -4   2        0.20        0.23      0.29 o
   8  -4   2        0.01        0.29      0.42 o
   9  -4   2        5.18        3.95      0.81 o
  -7  -3   2       19.93       20.94      0.91 o
  -6  -3   2       53.61       57.17      1.71 o
  -5  -3   2        2.13        3.37      0.66 o
  -4  -3   2        8.49        7.44      0.33 o
  -3  -3   2       11.54       11.95      0.27 o
  -2  -3   2       66.16       58.16      0.78 o
  -1  -3   2       49.45       64.33      0.76 o
   0  -3   2      360.82      358.81      2.66 o
   1  -3   2      144.12      129.00      1.14 o
   2  -3   2       17.58       18.00      0.42 o
   3  -3   2        2.18        0.65      0.12 o
   4  -3   2      397.57      452.93      4.03 o
   5  -3   2       14.91       12.54      0.45 o
   6  -3   2       14.84       15.22      0.85 o
   7  -3   2       12.09       11.71      0.59 o
   8  -3   2       14.32       12.66      0.75 o
  -8  -2   2       47.24       48.81      1.42 o
  -7  -2   2        2.20        3.39      0.70 o
  -6  -2   2        0.72        0.81      0.46 o
  -5  -2   2       31.03       31.28      2.99 o
  -4  -2   2        3.12        4.76      0.30 o
  -3  -2   2      156.85      137.92      1.40 o
  -2  -2   2       70.61       73.32      0.81 o
  -1  -2   2    11766.72    12603.42    187.36 o
   0  -2   2     5003.82     5053.20     59.48 o
   1  -2   2     1621.55     1580.01     13.75 o
   2  -2   2       26.52       26.54      0.41 o
   3  -2   2       82.85       81.09      0.69 o
   4  -2   2      143.99      125.24      1.25 o
   5  -2   2      116.24      118.20      2.10 o
   6  -2   2        0.12        0.34      0.39 o
   7  -2   2       54.19       57.82      1.86 o
   8  -2   2       35.00       31.60      1.17 o
  -8  -1   2       13.55       12.13      0.80 o
  -7  -1   2        4.75        4.73      0.52 o
  -6  -1   2       55.15       56.78      1.60 o
  -5  -1   2      183.80      182.14      2.14 o
  -4  -1   2       36.23       36.29      0.66 o
  -3  -1   2        3.57        3.57      0.23 o
  -2  -1   2       85.97       73.50      0.80 o
  -1  -1   2        2.67        5.58      0.45 o
   0  -1   2     1339.89     1285.97     10.98 o
   1  -1   2      746.90      741.08      6.04 o
   2  -1   2      789.52      765.27      5.91 o
   3  -1   2        2.52        6.07      0.30 o
   4  -1   2       85.44       77.64      0.83 o
   5  -1   2       97.58       82.48      1.40 o
   6  -1   2       40.20       40.36      1.29 o
   7  -1   2        0.01        0.05      0.30 o
   8  -1   2        0.16        0.14      0.30 o
  -8   0   2       12.84       14.27      1.05 o
  -7   0   2       18.47       16.12      0.89 o
  -6   0   2       25.20       28.09      0.75 o
  -5   0   2      312.16      327.32      3.06 o
  -4   0   2        4.58        4.81      0.25 o
  -3   0   2      591.78      585.61      4.12 o
  -2   0   2        2.57        2.11      0.22 o
  -1   0   2      132.67      135.01      1.56 o
   0   0   2     3158.65     3010.72     30.84 o
   1   0   2        1.97        2.23      0.31 o
   2   0   2      438.66      425.86      3.28 o
   3   0   2        0.56        0.72      0.21 o
   4   0   2       11.24        9.82      0.46 o
   5   0   2       51.42       48.13      1.02 o
   6   0   2        5.71        4.32      0.60 o
   7   0   2      225.92      243.91      5.43 o
   8   0   2        0.40        0.14      0.19 o
  -9   1   2       60.02       68.88      3.16 o
  -8   1   2        0.99        1.45      0.65 o
  -7   1   2        0.35        0.51      0.33 o
  -6   1   2        4.15        6.21      0.51 o
  -5   1   2        7.98        5.18      0.28 o
  -4   1   2      143.82      152.51      2.52 o
  -3   1   2       33.43       29.79      0.48 o
  -2   1   2      299.14      275.45      2.68 o
  -1   1   2     1679.56     1587.41     14.83 o
   0   1   2     5402.23     5002.54     60.91 o
   1   1   2      297.71      277.00      2.55 o
   2   1   2       17.31       20.59      0.57 o
   3   1   2       45.40       44.64      0.70 o
   4   1   2      502.08      571.07      4.84 o
   5   1   2       86.77       89.47      1.92 o
   6   1   2       37.08       36.77      0.97 o
   7   1   2      247.38      259.95      3.86 o
   8   1   2      136.79      135.69      5.08 o
  -9   2   2        2.52        0.36      0.81 o
  -8   2   2        6.29        4.61      1.61 o
  -7   2   2       11.41       14.32      2.01 o
  -6   2   2       17.50       17.72      1.13 o
  -5   2   2      201.90      200.79      3.53 o
  -4   2   2       83.87       87.31      0.84 o
  -3   2   2      148.15      175.23      1.59 o
  -2   2   2     5273.55     5247.35     63.93 o
  -1   2   2      490.51      419.27      3.86 o
   0   2   2     1280.34     1206.22     10.08 o
   1   2   2       38.81       26.66      0.67 o
   2   2   2      147.88      126.17      1.56 o
   3   2   2       40.17       33.10      0.62 o
   4   2   2        5.93        8.78      0.57 o
   5   2   2       51.71       55.74      1.16 o
   6   2   2       28.48       30.15      1.06 o
   7   2   2       44.04       43.76      1.09 o
  -9   3   2        6.71        4.94      1.37 o
  -8   3   2       76.82       73.91      5.14 o
  -7   3   2        1.99        2.02      0.90 o
  -6   3   2        5.52        7.45      1.01 o
  -5   3   2       21.32       25.17      0.74 o
  -4   3   2     1170.05     1177.99     12.33 o
  -3   3   2      664.07      649.80      5.26 o
  -2   3   2      820.95      841.04      6.53 o
  -1   3   2      384.46      345.24      2.38 o
   0   3   2      106.96      113.42      1.07 o
   1   3   2       86.51       62.83      0.87 o
   2   3   2     1198.39     1217.66     11.88 o
   3   3   2      134.73      154.24      1.57 o
   4   3   2       42.23       40.23      0.84 o
   5   3   2       13.04       14.27      1.10 o
   6   3   2       55.83       52.69      1.35 o
   7   3   2        8.56        5.23      1.22 o
  -9   4   2        4.40        3.97      1.28 o
  -8   4   2       17.05       18.12      1.36 o
  -7   4   2        0.63        0.91      0.73 o
  -6   4   2        0.00       -0.41      0.74 o
  -5   4   2       27.48       29.10      1.22 o
  -4   4   2     1935.48     2015.86     27.75 o
  -3   4   2       99.42       91.67      0.79 o
  -2   4   2       44.86       42.69      0.42 o
  -1   4   2       17.94       17.78      0.33 o
   0   4   2       39.86       48.71      0.44 o
   1   4   2      104.12      134.08      1.26 o
   2   4   2       39.73       34.38      0.77 o
   3   4   2       69.69       62.69      1.47 o
   4   4   2      448.90      422.02      5.16 o
   5   4   2      200.06      195.55      2.95 o
   6   4   2        4.06        4.69      1.10 o
  -9   5   2       14.64       15.69      1.90 o
  -8   5   2       12.65       14.60      1.26 o
  -7   5   2       52.23       49.41      4.84 o
  -6   5   2      558.16      539.67     33.13 o
  -5   5   2       40.20       36.00      1.31 o
  -4   5   2      227.97      236.16      3.22 o
  -3   5   2      485.77      506.91      4.81 o
  -2   5   2      212.84      204.35      1.76 o
  -1   5   2      209.39      218.68      2.23 o
   0   5   2        0.85        0.38      0.22 o
   1   5   2       57.14       57.12      1.23 o
   2   5   2       73.68       69.70      1.49 o
   3   5   2        6.72        6.81      1.30 o
   4   5   2        2.11        3.82      0.52 o
   5   5   2        5.36        7.09      0.60 o
   6   5   2        0.06        0.14      0.28 o
  -9   6   2        0.25        0.13      0.38 o
  -8   6   2       12.81       13.44      1.28 o
  -7   6   2        9.09        5.19      2.87 o
  -6   6   2      212.73      237.16      6.55 o
  -5   6   2       33.11       42.05      1.62 o
  -4   6   2        0.09        0.42      0.50 o
  -3   6   2        0.02        0.11      0.36 o
  -2   6   2       23.51       24.68      0.81 o
  -1   6   2       57.84       65.32      1.21 o
   0   6   2       14.92       16.33      0.79 o
   1   6   2       23.04       23.52      0.88 o
   2   6   2       68.34       63.65      1.61 o
   3   6   2      108.90      106.15      2.04 o
   4   6   2        0.97        0.98      0.32 o
   5   6   2       55.91       51.40      3.08 o
  -8   7   2       83.06       82.33      2.72 o
  -7   7   2       19.69       15.66      1.96 o
  -6   7   2        0.32       -0.09      0.48 o
  -5   7   2        0.03        0.77      0.55 o
  -4   7   2        0.41        1.64      0.84 o
  -3   7   2        8.32        8.01      0.76 o
  -2   7   2       10.74       11.14      0.78 o
  -1   7   2       14.82       14.84      1.15 o
   0   7   2       86.59       85.36      1.91 o
   1   7   2       33.19       38.59      1.46 o
   2   7   2        4.12        3.70      0.45 o
   3   7   2       11.26       14.13      0.72 o
   4   7   2        5.68        6.41      0.54 o
  -8   8   2       37.52       36.62      1.81 o
  -7   8   2        1.40        0.47      0.89 o
  -6   8   2        2.36        1.87      0.71 o
  -5   8   2        1.49        1.06      0.57 o
  -4   8   2      119.03      121.57      3.36 o
  -3   8   2       10.79       11.43      1.15 o
  -2   8   2        4.72        5.01      0.73 o
  -1   8   2        0.80        0.55      0.54 o
   0   8   2       29.22       25.83      1.91 o
   1   8   2      152.88      145.67      3.35 o
   2   8   2       27.48       26.30      1.27 o
   3   8   2        0.13       -0.03      0.27 o
  -7   9   2        0.83        0.91      0.68 o
  -6   9   2       11.81       10.52      1.26 o
  -5   9   2        0.04       -0.02      0.37 o
  -4   9   2      125.92      118.96      8.81 o
  -3   9   2      248.50      259.00      6.08 o
  -2   9   2       13.15       16.10      1.08 o
  -1   9   2       34.46       36.49      1.71 o
   0   9   2       18.90       20.21      1.39 o
   1   9   2        6.95        6.88      0.96 o
   2   9   2       55.91       56.12      3.77 o
  -6  10   2        0.10       -0.17      0.41 o
  -5  10   2        0.23       -0.19      0.51 o
  -4  10   2       13.96       12.55      3.87 o
  -3  10   2        0.01        0.15      0.84 o
  -2  10   2       34.93       38.06      1.94 o
  -1  10   2        0.33        0.26      0.56 o
   0  10   2        0.15       -0.02      0.50 o
  -3  11   2       35.01       36.50      1.89 o
   1 -11   3        5.41        4.63      0.67 o
   2 -11   3        6.56        6.98      1.65 o
   3 -11   3       23.15       20.21      2.26 o
   4 -11   3       83.37       83.31      2.55 o
  -2 -10   3        0.15        0.11      0.40 o
  -1 -10   3       14.71       15.58      1.18 o
   0 -10   3       13.50       10.29      1.79 o
   1 -10   3        4.02        3.84      0.53 o
   2 -10   3       60.08       63.62      2.51 o
   3 -10   3       10.27       11.20      0.80 o
   4 -10   3        7.69        9.43      0.97 o
   5 -10   3       12.02        9.94      2.95 o
   6 -10   3        6.63        3.47      1.25 o
  -3  -9   3        5.60        6.33      1.00 o
  -2  -9   3        0.44        0.37      0.60 o
  -1  -9   3       16.77       16.81      0.87 o
   0  -9   3       26.30       24.44      1.10 o
   1  -9   3       56.63       54.57      1.88 o
   2  -9   3       11.69       10.61      0.74 o
   3  -9   3       21.48       24.76      1.06 o
   4  -9   3       17.62       20.18      1.12 o
   5  -9   3       41.26       39.56      1.56 o
   6  -9   3       53.19       44.22      1.68 o
   7  -9   3        0.11       -0.01      0.26 o
  -4  -8   3       84.66       77.90      4.98 o
  -3  -8   3        0.00       -0.03      0.39 o
  -2  -8   3        0.26        0.77      0.59 o
  -1  -8   3       76.59       79.05      2.50 o
   0  -8   3      115.87      116.92      4.03 o
   1  -8   3       99.79       95.85      1.88 o
   2  -8   3       34.34       36.87      1.14 o
   3  -8   3       14.06       14.80      2.43 o
   4  -8   3      144.39      148.83      2.96 o
   5  -8   3        8.56        7.77      0.69 o
   6  -8   3       23.26       21.86      1.16 o
   7  -8   3       12.20       10.64      2.97 o
  -5  -7   3        0.99        0.82      0.43 o
  -4  -7   3       45.02       46.20      1.08 o
  -3  -7   3       98.15       91.51      1.68 o
  -2  -7   3       95.41       93.77      2.60 o
  -1  -7   3        1.40        1.18      0.35 o
   0  -7   3       57.20       60.07      1.40 o
   1  -7   3      383.99      399.43      5.91 o
   2  -7   3      118.48      116.31      2.10 o
   3  -7   3       23.63       22.42      0.95 o
   4  -7   3        0.02       -0.04      0.31 o
   5  -7   3        7.83        7.95      0.85 o
   6  -7   3       10.08       11.29      0.71 o
   7  -7   3        0.04        0.06      0.29 o
  -6  -6   3        0.87        1.39      0.45 o
  -5  -6   3        0.54        0.23      0.40 o
  -4  -6   3      120.28      113.26      2.05 o
  -3  -6   3     1528.43     1514.67     24.81 o
  -2  -6   3      880.75      894.10     11.62 o
  -1  -6   3        6.85        8.33      0.60 o
   0  -6   3       28.25       29.09      0.48 o
   1  -6   3       14.25       12.44      0.47 o
   2  -6   3      415.90      436.19      4.45 o
   3  -6   3        2.27        1.39      0.42 o
   4  -6   3       15.51       13.47      0.90 o
   5  -6   3       24.65       26.44      1.27 o
   6  -6   3       60.71       63.35      1.47 o
   7  -6   3        0.04        0.15      0.28 o
   8  -6   3        4.22        0.24      0.32 o
  -6  -5   3        4.74        5.88      0.65 o
  -5  -5   3        1.27        1.13      0.55 o
  -4  -5   3      502.39      502.12      6.88 o
  -3  -5   3       49.40       46.90      1.19 o
  -2  -5   3       33.99       34.74      0.68 o
  -1  -5   3      553.87      542.25      4.33 o
   0  -5   3      292.29      304.31      2.27 o
   1  -5   3      248.56      261.37      2.25 o
   2  -5   3      102.82      117.67      1.18 o
   3  -5   3      136.85      156.14      1.43 o
   4  -5   3       84.76       91.39      1.67 o
   5  -5   3       12.65       14.16      0.61 o
   6  -5   3       26.52       28.45      1.78 o
   7  -5   3        0.68        0.86      0.32 o
   8  -5   3        8.52        5.27      0.65 o
  -7  -4   3        0.69        1.05      0.47 o
  -6  -4   3       16.61       17.26      0.92 o
  -5  -4   3       79.55       84.59      3.12 o
  -4  -4   3      180.88      179.28      3.26 o
  -3  -4   3      108.60      115.44      1.50 o
  -2  -4   3     1699.07     1728.19     16.44 o
  -1  -4   3      393.46      415.57      3.08 o
   0  -4   3      891.44      953.34      8.46 o
   1  -4   3       45.94       51.18      0.64 o
   2  -4   3      252.95      251.70      1.86 o
   3  -4   3       28.70       28.79      0.43 o
   4  -4   3        5.96        4.51      0.24 o
   5  -4   3       12.59       10.77      0.49 o
   6  -4   3       94.04       91.33      1.58 o
   7  -4   3       31.03       31.50      1.04 o
   8  -4   3        0.05        0.07      0.23 o
  -7  -3   3       74.04       68.99      3.98 o
  -6  -3   3      841.56      894.47     15.99 o
  -5  -3   3       47.47       46.50      1.08 o
  -4  -3   3        0.66        1.09      0.18 o
  -3  -3   3      281.87      276.33      2.15 o
  -2  -3   3      566.62      632.98      4.62 o
  -1  -3   3     1888.00     1927.05     17.96 o
   0  -3   3      220.70      233.04      1.78 o
   1  -3   3       21.66       16.54      0.32 o
   2  -3   3      115.79      139.42      1.07 o
   3  -3   3      242.64      240.12      1.63 o
   4  -3   3      168.54      143.90      1.57 o
   5  -3   3        0.35        0.62      0.23 o
   6  -3   3       88.88       87.13      1.71 o
   7  -3   3       34.52       32.98      0.87 o
   8  -3   3        1.14        0.18      0.37 o
  -8  -2   3       25.37       26.97      1.93 o
  -7  -2   3        0.74        0.98      0.56 o
  -6  -2   3       24.53       27.40      1.08 o
  -5  -2   3       43.31       38.55      0.83 o
  -4  -2   3        1.26        0.95      0.21 o
  -3  -2   3       72.21       77.71      0.82 o
  -2  -2   3     1217.93     1261.07     10.68 o
  -1  -2   3      221.40      248.32      1.86 o
   0  -2   3      623.63      598.45      4.60 o
   1  -2   3       44.63       42.42      0.53 o
   2  -2   3        0.30        0.20      0.18 o
   3  -2   3      148.76      130.33      1.15 o
   4  -2   3      545.80      527.82      6.14 o
   5  -2   3       13.90       12.70      0.64 o
   6  -2   3      385.25      401.18      5.68 o
   7  -2   3        2.62        2.39      0.40 o
   8  -2   3        0.57        0.47      0.26 o
  -8  -1   3      130.96      156.07     11.68 o
  -7  -1   3       25.12       27.79      1.47 o
  -6  -1   3       12.78       12.78      0.55 o
  -5  -1   3        0.11        0.28      0.23 o
  -4  -1   3      141.87      149.28      1.91 o
  -3  -1   3      271.92      301.33      2.31 o
  -2  -1   3      353.83      344.71      2.62 o
  -1  -1   3      483.11      444.63      3.44 o
   0  -1   3      104.97       96.26      0.98 o
   1  -1   3      230.07      213.74      1.76 o
   2  -1   3       53.61       61.14      0.78 o
   3  -1   3      109.18      112.97      1.53 o
   4  -1   3       95.97       96.71      1.63 o
   5  -1   3        0.07        0.15      0.25 o
   6  -1   3      357.16      367.19      4.98 o
   7  -1   3       66.67       60.35      3.52 o
   8  -1   3        0.02       -0.03      0.22 o
  -8   0   3        1.05        1.74      0.47 o
  -7   0   3       15.09       14.75      1.01 o
  -6   0   3       19.21       20.34      0.76 o
  -5   0   3       20.83       25.03      0.55 o
  -4   0   3        0.24        0.23      0.23 o
  -3   0   3       21.73       22.14      0.38 o
  -2   0   3     3057.63     2904.06     32.03 o
  -1   0   3     2269.13     2130.68     20.87 o
   0   0   3      193.02      187.82      1.98 o
   1   0   3      651.55      609.42      4.53 o
   2   0   3     2486.83     2454.49     23.34 o
   3   0   3       66.77       67.91      0.80 o
   4   0   3      248.09      242.42      2.96 o
   5   0   3        2.04        3.78      0.45 o
   6   0   3        3.70        5.07      0.56 o
   7   0   3       45.05       42.21      1.76 o
   8   0   3        5.97        7.35      0.81 o
  -9   1   3       26.86       26.83      2.15 o
  -8   1   3        1.87        1.75      1.18 o
  -7   1   3       28.46       28.68      0.87 o
  -6   1   3       34.09       33.69      0.96 o
  -5   1   3      168.57      164.08      3.21 o
  -4   1   3      231.80      216.20      1.82 o
  -3   1   3       12.93       12.57      0.26 o
  -2   1   3       37.48       34.27      0.47 o
  -1   1   3      267.71      229.67      1.85 o
   0   1   3      257.96      223.29      1.79 o
   1   1   3      574.03      518.44      4.30 o
   2   1   3      295.27      275.82      2.49 o
   3   1   3       18.28       15.42      0.41 o
   4   1   3       62.03       59.72      0.76 o
   5   1   3       21.46       22.75      0.93 o
   6   1   3       12.29       12.55      0.66 o
   7   1   3      160.34      150.88     11.03 o
  -9   2   3        0.51       -0.07      1.27 o
  -8   2   3        1.41        2.87      0.64 o
  -7   2   3       14.74       16.89      1.52 o
  -6   2   3        1.08        1.46      0.50 o
  -5   2   3       20.56       19.71      0.46 o
  -4   2   3      130.22      123.97      1.21 o
  -3   2   3      467.73      422.08      3.04 o
  -2   2   3       11.51       14.53      0.34 o
  -1   2   3      175.67      154.69      0.94 o
   0   2   3     1590.47     1585.53     14.21 o
   1   2   3       27.86       26.65      0.62 o
   2   2   3      134.97      140.84      1.37 o
   3   2   3      663.65      675.25      8.09 o
   4   2   3       18.32       15.55      0.70 o
   5   2   3        2.82        2.28      0.47 o
   6   2   3        7.18        7.12      0.55 o
   7   2   3        3.52        2.25      0.34 o
  -9   3   3        0.46       -0.10      0.73 o
  -8   3   3       12.11        8.87      1.47 o
  -7   3   3       45.51       48.52      1.70 o
  -6   3   3       73.49       68.24      2.00 o
  -5   3   3       36.99       37.30      1.39 o
  -4   3   3       38.72       44.89      0.68 o
  -3   3   3        7.03        9.60      0.23 o
  -2   3   3      794.79      802.27      6.54 o
  -1   3   3      604.63      610.19      4.82 o
   0   3   3        2.82        2.64      0.14 o
   1   3   3       21.93       19.44      0.47 o
   2   3   3      221.46      235.12      2.36 o
   3   3   3        0.52        0.29      0.24 o
   4   3   3        0.01        0.23      0.27 o
   5   3   3       12.14       12.08      0.72 o
   6   3   3       46.29       37.51      1.35 o
   7   3   3       15.05       16.17      0.95 o
  -9   4   3        0.42       -0.31      0.51 o
  -8   4   3        1.90        2.02      0.76 o
  -7   4   3       32.77       30.86      1.63 o
  -6   4   3      136.33      133.13      6.45 o
  -5   4   3       33.95       36.53      1.58 o
  -4   4   3      178.38      186.42      2.27 o
  -3   4   3      122.17      141.77      1.04 o
  -2   4   3      362.00      386.16      2.71 o
  -1   4   3       27.61       34.40      0.37 o
   0   4   3      251.70      252.97      2.21 o
   1   4   3      113.68      123.35      1.28 o
   2   4   3       11.45        7.82      0.51 o
   3   4   3       10.87       12.88      0.67 o
   4   4   3       82.01       83.00      1.37 o
   5   4   3        0.11        0.45      0.39 o
   6   4   3        1.29        0.64      0.25 o
  -9   5   3        0.62        0.19      0.35 o
  -8   5   3        1.50        0.73      0.44 o
  -7   5   3       15.95       15.73      0.96 o
  -6   5   3      189.16      179.75      8.18 o
  -5   5   3        1.16        1.61      0.52 o
  -4   5   3       10.50       16.89      0.57 o
  -3   5   3        0.42        0.88      0.24 o
  -2   5   3      271.32      260.11      2.39 o
  -1   5   3        0.26        1.91      0.23 o
   0   5   3     1478.35     1551.80     21.98 o
   1   5   3      132.95      140.90      1.97 o
   2   5   3        6.81        7.70      0.47 o
   3   5   3       10.17        8.79      0.59 o
   4   5   3      117.14      103.82      1.50 o
   5   5   3       33.32       28.15      0.86 o
  -8   6   3        2.82        1.90      0.82 o
  -7   6   3        1.06        0.48      0.73 o
  -6   6   3      162.70      181.48      4.96 o
  -5   6   3      510.76      523.32      9.28 o
  -4   6   3      151.32      146.49      2.77 o
  -3   6   3       28.57       25.65      1.12 o
  -2   6   3      227.68      241.04      6.34 o
  -1   6   3      151.93      163.10      3.64 o
   0   6   3      129.53      135.37      2.06 o
   1   6   3       47.59       55.74      1.23 o
   2   6   3       49.20       41.68      1.36 o
   3   6   3       59.35       52.40      1.51 o
   4   6   3        1.95        1.90      0.36 o
   5   6   3        0.99        0.48      0.32 o
  -8   7   3       73.37       81.09      2.68 o
  -7   7   3        2.50        3.27      1.00 o
  -6   7   3        2.93        3.58      1.02 o
  -5   7   3      319.60      331.46      5.93 o
  -4   7   3     1117.97     1165.32     31.68 o
  -3   7   3      102.38       95.89      5.60 o
  -2   7   3      117.90      117.18      2.43 o
  -1   7   3        1.67        2.08      0.67 o
   0   7   3        2.72        2.78      0.78 o
   1   7   3       60.75       51.32      1.33 o
   2   7   3        0.22        0.64      0.35 o
   3   7   3        0.08        0.36      0.33 o
   4   7   3        0.17        0.16      0.19 o
  -8   8   3       27.16       21.41      1.41 o
  -7   8   3        6.38        4.17      0.97 o
  -6   8   3        0.00        0.05      0.61 o
  -5   8   3       47.02       44.11      1.43 o
  -4   8   3      141.10      144.34      6.22 o
  -3   8   3      158.26      165.85      4.74 o
  -2   8   3        0.09        0.12      0.39 o
  -1   8   3        0.04        0.18      0.52 o
   0   8   3       37.08       39.45      1.61 o
   1   8   3        7.14        5.54      3.23 o
   2   8   3        7.60        8.37      1.68 o
   3   8   3        1.33        0.80      0.25 o
  -7   9   3        7.03        6.22      3.95 o
  -6   9   3       49.55       53.47      2.46 o
  -5   9   3        0.09       -0.25      0.45 o
  -4   9   3        4.61        3.72      0.83 o
  -3   9   3      365.76      405.02      9.79 o
  -2   9   3       64.14       69.10      1.74 o
  -1   9   3       55.92       54.98      1.66 o
   0   9   3        0.46        0.28      0.53 o
   1   9   3       11.36       13.64      1.36 o
   2   9   3        0.97        0.54      0.52 o
  -6  10   3        2.71        1.16      0.90 o
  -5  10   3        8.63        7.06      2.46 o
  -4  10   3        0.50       -0.09      0.50 o
  -3  10   3        2.34        1.87      0.70 o
  -2  10   3       14.11       15.04      1.56 o
  -1  10   3        8.85        8.75      0.78 o
   0  10   3        5.19        2.35      0.86 o
   1 -11   4        1.90        1.46      0.42 o
   2 -11   4        0.04       -0.15      0.28 o
   3 -11   4        0.72        0.34      0.47 o
   4 -11   4       18.29       16.66      1.36 o
  -2 -10   4        0.65        0.70      0.50 o
  -1 -10   4       18.90       19.43      1.42 o
   0 -10   4       49.87       43.38      3.28 o
   1 -10   4       10.76        8.96      1.39 o
   2 -10   4        0.16        0.18      0.32 o
   3 -10   4        5.46        6.36      0.68 o
   4 -10   4        2.60        3.50      0.51 o
   5 -10   4       41.24       39.44      1.53 o
   6 -10   4        3.05        1.43      1.34 o
  -3  -9   4       19.47       20.61      1.46 o
  -2  -9   4        8.31        7.38      1.26 o
  -1  -9   4        0.87        0.83      0.62 o
   0  -9   4       30.43       26.41      0.88 o
   1  -9   4        7.17        5.80      0.98 o
   2  -9   4        0.04       -0.35      0.39 o
   3  -9   4        4.84        5.80      0.81 o
   4  -9   4        1.80        2.30      0.63 o
   5  -9   4        0.82        1.44      0.48 o
   6  -9   4       35.26       34.74      2.90 o
   7  -9   4        1.30        0.66      0.65 o
  -4  -8   4      251.77      237.09     14.54 o
  -3  -8   4        8.72        6.07      0.62 o
  -2  -8   4        9.37       10.69      1.15 o
  -1  -8   4        0.29        0.73      0.40 o
   0  -8   4       74.80       74.14      2.21 o
   1  -8   4        1.15        0.87      0.40 o
   2  -8   4       72.86       79.20      1.79 o
   3  -8   4        5.60        4.32      0.47 o
   4  -8   4       45.16       44.22      1.51 o
   5  -8   4        4.25        3.24      0.67 o
   6  -8   4       10.20        8.65      0.86 o
   7  -8   4        3.26        1.26      1.08 o
  -5  -7   4        7.03       10.47      0.76 o
  -4  -7   4        9.67        9.30      0.55 o
  -3  -7   4        0.53        1.27      0.44 o
  -2  -7   4       63.09       58.82      1.42 o
  -1  -7   4       58.90       55.19      1.22 o
   0  -7   4        1.35        1.10      0.41 o
   1  -7   4       15.59       16.13      0.75 o
   2  -7   4        7.90        9.12      0.62 o
   3  -7   4        0.00        0.49      0.31 o
   4  -7   4      287.32      305.56      5.23 o
   5  -7   4        0.95        2.26      0.51 o
   6  -7   4        4.34        4.62      0.67 o
   7  -7   4        0.44        0.14      0.34 o
  -6  -6   4        2.91        2.80      0.48 o
  -5  -6   4        0.84        0.80      0.56 o
  -4  -6   4       62.79       57.64      1.31 o
  -3  -6   4      285.42      275.68      4.11 o
  -2  -6   4       16.87       15.10      0.67 o
  -1  -6   4       10.08        9.98      0.40 o
   0  -6   4       39.85       37.61      0.62 o
   1  -6   4       12.23        9.61      0.35 o
   2  -6   4      454.32      481.15      5.05 o
   3  -6   4        0.38        0.22      0.30 o
   4  -6   4       10.59       11.17      0.88 o
   5  -6   4       17.61       19.78      0.89 o
   6  -6   4       15.05       15.33      1.06 o
   7  -6   4       14.66       19.95      1.84 o
   8  -6   4        8.85        7.17      1.02 o
  -6  -5   4        1.04        1.35      0.51 o
  -5  -5   4        5.47        8.80      0.74 o
  -4  -5   4      179.39      179.80      2.91 o
  -3  -5   4       12.92       14.84      0.72 o
  -2  -5   4       63.64       60.79      1.26 o
  -1  -5   4        0.11        0.20      0.14 o
   0  -5   4       33.90       35.92      0.53 o
   1  -5   4       17.47       17.61      0.42 o
   2  -5   4       71.86       81.79      0.87 o
   3  -5   4       30.33       24.14      0.42 o
   4  -5   4        1.75        2.26      0.31 o
   5  -5   4       33.48       33.16      1.17 o
   6  -5   4       53.54       52.92      2.58 o
   7  -5   4       11.69       10.86      0.86 o
   8  -5   4        5.64        5.29      2.06 o
  -7  -4   4       16.38       20.16      1.22 o
  -6  -4   4        2.14        2.09      0.48 o
  -5  -4   4       45.60       45.15      1.44 o
  -4  -4   4      554.37      534.97      6.92 o
  -3  -4   4       11.66       13.95      0.80 o
  -2  -4   4      150.40      150.89      1.47 o
  -1  -4   4       74.18       74.09      0.76 o
   0  -4   4     1537.85     1660.51     14.38 o
   1  -4   4      345.04      362.66      2.49 o
   2  -4   4       38.04       34.76      0.42 o
   3  -4   4        6.30        6.96      0.32 o
   4  -4   4      734.46      766.56     12.11 o
   5  -4   4      639.74      644.89     14.30 o
   6  -4   4       22.21       21.80      1.07 o
   7  -4   4        2.34        1.99      0.62 o
   8  -4   4       23.91       26.74      2.32 o
  -7  -3   4        0.43        0.37      0.56 o
  -6  -3   4      138.44      147.21      2.96 o
  -5  -3   4       12.74       12.08      0.73 o
  -4  -3   4        0.56        0.32      0.23 o
  -3  -3   4        3.81        3.12      0.23 o
  -2  -3   4      725.60      762.67      5.85 o
  -1  -3   4       58.57       69.08      0.76 o
   0  -3   4      217.99      241.34      1.65 o
   1  -3   4        0.04        1.84      0.24 o
   2  -3   4        6.99        7.79      0.26 o
   3  -3   4       82.17       83.92      0.76 o
   4  -3   4        5.22        2.93      0.24 o
   5  -3   4      397.25      384.31      9.12 o
   6  -3   4       16.81       16.04      1.06 o
   7  -3   4        0.98        0.77      0.37 o
   8  -3   4        0.21        0.04      0.29 o
  -8  -2   4       16.79       15.97      0.68 o
  -7  -2   4        6.79        6.70      0.62 o
  -6  -2   4      255.64      267.80      4.75 o
  -5  -2   4       15.34       15.68      0.69 o
  -4  -2   4       98.95       88.54      2.07 o
  -3  -2   4       53.03       47.39      0.65 o
  -2  -2   4      899.07      971.65      8.30 o
  -1  -2   4       84.74      106.04      0.88 o
   0  -2   4      436.63      439.62      3.00 o
   1  -2   4       98.21      105.10      0.98 o
   2  -2   4      360.97      361.87      2.67 o
   3  -2   4      255.54      263.08      2.63 o
   4  -2   4       36.73       39.15      0.54 o
   5  -2   4       11.19       13.76      0.79 o
   6  -2   4      418.02      465.33      7.74 o
   7  -2   4      192.66      216.85      4.89 o
   8  -2   4        4.57        4.81      0.71 o
  -8  -1   4      202.93      230.73      4.25 o
  -7  -1   4       19.47       19.35      0.99 o
  -6  -1   4        4.64        3.56      0.51 o
  -5  -1   4        0.43        0.60      0.28 o
  -4  -1   4      324.07      299.65      3.56 o
  -3  -1   4       58.11       77.51      1.25 o
  -2  -1   4       57.25       51.96      0.73 o
  -1  -1   4        0.36        0.54      0.11 o
   0  -1   4      172.69      157.09      1.39 o
   1  -1   4     1063.77     1027.78      9.01 o
   2  -1   4       44.30       49.16      0.49 o
   3  -1   4       27.88       18.96      0.33 o
   4  -1   4       49.79       44.27      0.72 o
   5  -1   4       88.86       87.32      1.74 o
   6  -1   4      397.00      417.62      6.75 o
   7  -1   4      242.44      259.94      7.32 o
   8  -1   4        6.72        5.71      0.84 o
  -8   0   4        0.49        0.23      0.26 o
  -7   0   4        3.27        2.29      0.51 o
  -6   0   4       95.81      105.31      1.87 o
  -5   0   4        1.84        3.61      0.71 o
  -4   0   4      239.83      261.04      2.56 o
  -3   0   4       30.78       29.31      0.44 o
  -2   0   4       10.88       10.56      0.35 o
  -1   0   4       95.77       89.95      0.78 o
   0   0   4      287.79      272.16      2.17 o
   1   0   4      789.41      775.69      5.88 o
   2   0   4      820.43      856.49      6.90 o
   3   0   4        2.11        4.34      0.23 o
   4   0   4       64.70       64.06      1.51 o
   5   0   4        2.65        2.67      0.62 o
   6   0   4       38.17       41.44      1.42 o
   7   0   4        4.86        5.43      0.47 o
   8   0   4        9.88        9.30      0.83 o
  -9   1   4        1.22        0.54      0.58 o
  -8   1   4        5.11        2.91      0.79 o
  -7   1   4        0.72        0.92      0.45 o
  -6   1   4      132.31      115.62      2.31 o
  -5   1   4        5.49        4.43      0.44 o
  -4   1   4        5.95        4.58      0.36 o
  -3   1   4       47.76       54.43      0.60 o
  -2   1   4     1255.87     1261.97     10.89 o
  -1   1   4      381.47      362.52      2.72 o
   0   1   4      376.75      357.88      2.53 o
   1   1   4        1.49        0.96      0.17 o
   2   1   4      723.13      726.63      6.19 o
   3   1   4       85.39       75.17      0.86 o
   4   1   4        9.14        9.74      0.35 o
   5   1   4       33.97       36.82      1.42 o
   6   1   4       26.44       28.97      1.08 o
   7   1   4        9.17        6.98      1.81 o
  -9   2   4        4.69        4.78      0.88 o
  -8   2   4        0.64        0.45      0.43 o
  -7   2   4       44.12       49.37      2.79 o
  -6   2   4        5.63        5.34      0.71 o
  -5   2   4       54.16       61.95      1.33 o
  -4   2   4       18.68       11.70      0.30 o
  -3   2   4      226.24      226.99      1.92 o
  -2   2   4       75.28       82.30      0.64 o
  -1   2   4      315.37      332.88      2.24 o
   0   2   4      131.10      139.81      1.04 o
   1   2   4        0.21        0.41      0.19 o
   2   2   4        4.65        5.70      0.29 o
   3   2   4      481.75      480.20      7.28 o
   4   2   4      145.48      153.67      2.02 o
   5   2   4       30.89       35.71      1.13 o
   6   2   4        0.42        0.83      0.50 o
   7   2   4        2.32        1.94      0.41 o
  -9   3   4        7.32        5.14      0.54 o
  -8   3   4       12.06        8.38      0.83 o
  -7   3   4       32.35       28.96      1.60 o
  -6   3   4       15.73       16.95      1.37 o
  -5   3   4       73.97       65.71      1.71 o
  -4   3   4       95.43       89.82      1.52 o
  -3   3   4        1.95        3.17      0.18 o
  -2   3   4      302.19      332.86      2.34 o
  -1   3   4     1234.39     1244.69      9.32 o
   0   3   4      196.29      163.07      1.54 o
   1   3   4       65.66       51.34      0.63 o
   2   3   4        3.87        3.59      0.26 o
   3   3   4        0.24        1.27      0.68 o
   4   3   4      152.04      155.24      2.06 o
   5   3   4        6.80        8.17      0.88 o
   6   3   4       20.44       18.70      1.03 o
  -9   4   4        0.44        0.31      0.39 o
  -8   4   4        1.31        0.89      0.66 o
  -7   4   4        8.93       10.69      0.96 o
  -6   4   4      242.31      248.87      9.10 o
  -5   4   4      247.49      247.76      4.38 o
  -4   4   4       37.10       42.78      0.84 o
  -3   4   4      207.49      216.65      1.57 o
  -2   4   4      150.23      125.36      1.39 o
  -1   4   4      221.93      242.97      1.92 o
   0   4   4       33.82       36.30      0.48 o
   1   4   4        0.29        0.58      0.20 o
   2   4   4       18.56       21.00      0.87 o
   3   4   4       41.38       39.46      1.09 o
   4   4   4       17.26       15.47      0.73 o
   5   4   4        2.51        2.95      0.61 o
   6   4   4       16.78       16.46      0.90 o
  -9   5   4        1.47        0.76      0.51 o
  -8   5   4        3.87        3.37      0.63 o
  -7   5   4        3.93        4.72      0.68 o
  -6   5   4      102.37       91.24      3.21 o
  -5   5   4      697.31      710.75     18.45 o
  -4   5   4       17.11       17.20      0.63 o
  -3   5   4        0.22        0.17      0.18 o
  -2   5   4      152.70      147.27      1.67 o
  -1   5   4       92.65       87.57      1.41 o
   0   5   4       68.93       61.82      1.39 o
   1   5   4       39.44       34.02      0.81 o
   2   5   4       52.23       52.50      1.77 o
   3   5   4        1.26        1.22      0.34 o
   4   5   4      159.49      157.57      2.50 o
   5   5   4        1.74        1.22      0.47 o
  -8   6   4        0.10       -0.37      0.61 o
  -7   6   4        1.42        1.13      0.87 o
  -6   6   4      103.85      113.46      4.50 o
  -5   6   4      121.10      128.38      4.17 o
  -4   6   4       12.24        9.74      0.70 o
  -3   6   4        8.36        8.45      0.80 o
  -2   6   4       70.48       75.73      1.99 o
  -1   6   4        4.45        6.94      1.04 o
   0   6   4       75.00       78.85      1.54 o
   1   6   4       19.50       17.97      0.77 o
   2   6   4        2.84        1.29      0.43 o
   3   6   4        0.09        0.73      0.37 o
   4   6   4       11.88       12.09      0.70 o
  -8   7   4       12.44       14.99      1.27 o
  -7   7   4       15.41       12.84      8.26 o
  -6   7   4        0.29        0.56      1.44 o
  -5   7   4       28.08       27.93      1.79 o
  -4   7   4      514.51      505.51     11.81 o
  -3   7   4        9.31       10.93      0.96 o
  -2   7   4        0.03        0.57      0.40 o
  -1   7   4       34.52       34.90      1.51 o
   0   7   4        0.39        0.26      0.44 o
   1   7   4        4.87        5.25      1.11 o
   2   7   4      124.60      108.82      4.96 o
   3   7   4        0.22        0.17      0.31 o
   4   7   4        1.81       -0.02      0.76 o
  -7   8   4        0.32        0.15      0.78 o
  -6   8   4        1.31        1.66      0.71 o
  -5   8   4        4.94        3.79      0.68 o
  -4   8   4       52.62       52.40      3.32 o
  -3   8   4       11.06       10.88      1.71 o
  -2   8   4        8.21        8.79      0.71 o
  -1   8   4        2.93        3.98      0.63 o
   0   8   4       14.20       13.13      2.77 o
   1   8   4       44.99       36.67      2.11 o
   2   8   4        0.14        0.01      0.37 o
  -7   9   4        9.92       10.80      0.89 o
  -6   9   4       22.99       21.34      1.57 o
  -5   9   4       29.57       22.39      4.82 o
  -4   9   4        0.39       -0.01      0.36 o
  -3   9   4      154.93      164.75      3.73 o
  -2   9   4       27.15       29.50      1.02 o
  -1   9   4        1.73        2.72      0.54 o
   0   9   4       45.56       41.80      2.29 o
   1   9   4        0.01        0.07      0.52 o
  -5  10   4        2.00        1.11      0.75 o
  -4  10   4        8.17        7.48      1.41 o
  -3  10   4        1.19        0.66      0.47 o
  -2  10   4        0.18        0.15      0.37 o
  -1  10   4       21.01       18.72      2.00 o
   1 -11   5        1.09        1.26      0.54 o
   2 -11   5        7.65        7.14      1.24 o
   3 -11   5        0.05        0.01      0.49 o
  -1 -10   5        0.69        1.08      0.59 o
   0 -10   5        2.94        1.91      0.49 o
   1 -10   5       24.62       25.61      1.80 o
   2 -10   5        2.32        2.46      0.47 o
   3 -10   5        0.12        0.20      0.33 o
   4 -10   5        7.63        8.16      0.67 o
   5 -10   5        0.02       -0.28      0.62 o
  -3  -9   5       13.22       13.33      0.92 o
  -2  -9   5       23.07       21.98      1.20 o
  -1  -9   5        1.54        0.89      0.44 o
   0  -9   5       19.28       20.10      1.03 o
   1  -9   5       23.98       24.19      1.04 o
   2  -9   5        0.02       -0.33      0.33 o
   3  -9   5       64.72       71.37      2.15 o
   4  -9   5        2.19        2.33      0.90 o
   5  -9   5        0.47        0.55      0.60 o
   6  -9   5        7.81        5.42      4.44 o
  -4  -8   5      150.29      137.87      7.54 o
  -3  -8   5       62.99       56.67      1.73 o
  -2  -8   5        0.03       -0.13      0.33 o
  -1  -8   5       17.62       16.93      0.87 o
   0  -8   5        0.14       -0.10      0.31 o
   1  -8   5       13.22       14.19      0.90 o
   2  -8   5      151.82      151.03      2.54 o
   3  -8   5        1.07        0.63      0.37 o
   4  -8   5       32.65       36.11      2.25 o
   5  -8   5       13.66       15.71      1.11 o
   6  -8   5        1.07        1.30      0.53 o
   7  -8   5        0.05        0.14      0.34 o
  -5  -7   5        0.52        0.28      0.34 o
  -4  -7   5       39.95       37.45      1.00 o
  -3  -7   5        2.13        3.25      0.52 o
  -2  -7   5       26.54       27.03      0.90 o
  -1  -7   5       21.29       20.01      0.87 o
   0  -7   5       15.29       15.84      0.57 o
   1  -7   5        5.47        5.09      0.78 o
   2  -7   5        0.11        0.49      0.35 o
   3  -7   5        2.93        3.73      0.52 o
   4  -7   5       27.10       28.63      2.03 o
   5  -7   5        2.18        3.09      0.74 o
   6  -7   5        1.27        2.23      0.59 o
   7  -7   5        2.42        0.53      0.32 o
  -6  -6   5        0.06        0.43      0.37 o
  -5  -6   5        1.45        1.62      0.53 o
  -4  -6   5       24.60       25.05      1.13 o
  -3  -6   5       30.99       28.29      0.80 o
  -2  -6   5       41.81       42.86      1.06 o
  -1  -6   5        5.61        8.27      0.81 o
   0  -6   5       97.15       91.46      1.47 o
   1  -6   5       23.11       23.44      0.50 o
   2  -6   5        1.73        1.65      0.24 o
   3  -6   5      108.25      106.21      1.71 o
   4  -6   5      493.73      523.32     10.53 o
   5  -6   5        8.84        7.25      0.84 o
   6  -6   5       40.90       35.87      2.43 o
   7  -6   5        0.01        0.82      0.75 o
   8  -6   5       27.61       29.45      1.74 o
  -6  -5   5       19.51       18.86      0.86 o
  -5  -5   5        9.60        8.03      0.77 o
  -4  -5   5       20.18       19.51      0.80 o
  -3  -5   5       88.11       84.19      1.38 o
  -2  -5   5      109.38      109.03      1.62 o
  -1  -5   5       63.10       53.07      0.75 o
   0  -5   5       19.71       15.95      0.41 o
   1  -5   5      111.36      117.88      1.07 o
   2  -5   5      160.74      168.71      1.50 o
   3  -5   5      149.73      145.22      1.64 o
   4  -5   5      473.13      485.46      7.52 o
   5  -5   5       97.44       84.10      4.05 o
   6  -5   5        1.51        0.90      0.44 o
   7  -5   5       12.25       12.37      1.12 o
   8  -5   5        5.01       -0.01      0.46 o
  -7  -4   5        8.15        8.83      0.92 o
  -6  -4   5        8.90        8.16      0.86 o
  -5  -4   5       22.52       21.48      0.91 o
  -4  -4   5       14.77       13.98      0.65 o
  -3  -4   5       41.19       38.22      0.88 o
  -2  -4   5      172.07      162.30      1.46 o
  -1  -4   5      826.50      825.01      6.65 o
   0  -4   5       31.76       40.05      0.43 o
   1  -4   5      125.46      124.22      1.01 o
   2  -4   5      367.02      345.86      2.70 o
   3  -4   5      138.72      142.87      1.34 o
   4  -4   5      142.48      150.85      2.42 o
   5  -4   5      209.79      199.37      3.50 o
   6  -4   5      114.33      126.68      2.28 o
   7  -4   5        0.98        1.02      0.36 o
   8  -4   5       14.00       11.15      1.17 o
  -7  -3   5        1.52        0.91      0.57 o
  -6  -3   5       10.60       11.49      1.17 o
  -5  -3   5        4.81        3.44      0.37 o
  -4  -3   5       89.32       83.02      1.19 o
  -3  -3   5       40.52       36.09      0.48 o
  -2  -3   5       21.70       18.86      0.45 o
  -1  -3   5      121.49      117.25      0.83 o
   0  -3   5       44.55       55.44      0.57 o
   1  -3   5      171.06      174.41      1.39 o
   2  -3   5        0.25        0.31      0.11 o
   3  -3   5        2.61        3.79      0.27 o
   4  -3   5      107.78      108.48      3.33 o
   5  -3   5      641.07      684.76     12.78 o
   6  -3   5      440.32      458.58      7.55 o
   7  -3   5        6.81        7.87      0.65 o
   8  -3   5       41.34       39.64      3.74 o
  -8  -2   5        5.71        5.69      0.88 o
  -7  -2   5       59.83       68.19      1.55 o
  -6  -2   5      100.62      102.66      1.69 o
  -5  -2   5       18.13       15.89      0.80 o
  -4  -2   5       13.94       13.80      0.45 o
  -3  -2   5      325.55      299.04      2.27 o
  -2  -2   5      847.15      902.18      7.59 o
  -1  -2   5      669.36      660.18      4.74 o
   0  -2   5      184.57      179.66      1.43 o
   1  -2   5     3118.32     3292.34     37.10 o
   2  -2   5     1384.03     1489.65     12.99 o
   3  -2   5        3.02        1.66      0.16 o
   4  -2   5        0.57        0.14      0.22 o
   5  -2   5        9.20        8.85      1.51 o
   6  -2   5       43.93       49.37      1.56 o
   7  -2   5       76.17       84.57      1.98 o
   8  -2   5        0.47        0.64      0.48 o
  -8  -1   5       42.64       48.34      1.23 o
  -7  -1   5        0.15        0.24      0.27 o
  -6  -1   5       92.88       97.12      1.88 o
  -5  -1   5        5.53        4.64      0.56 o
  -4  -1   5      466.76      487.18      5.00 o
  -3  -1   5      607.07      648.68      5.28 o
  -2  -1   5      109.48      107.43      1.12 o
  -1  -1   5      218.41      192.29      1.42 o
   0  -1   5      112.67      131.88      1.12 o
   1  -1   5      348.09      357.76      2.82 o
   2  -1   5        6.59        5.42      0.18 o
   3  -1   5        0.05        0.29      0.21 o
   4  -1   5       85.46       79.31      1.57 o
   5  -1   5       84.58       88.30      2.01 o
   6  -1   5      169.70      177.63      3.30 o
   7  -1   5      180.63      191.41      3.25 o
  -8   0   5        0.86        0.76      0.29 o
  -7   0   5        1.58        0.84      0.33 o
  -6   0   5       14.51       12.40      0.73 o
  -5   0   5      109.67      100.38      2.58 o
  -4   0   5      474.04      457.73      5.01 o
  -3   0   5      188.77      179.61      1.84 o
  -2   0   5       70.80       57.53      0.68 o
  -1   0   5      609.38      619.96      4.62 o
   0   0   5     1275.56     1328.42     11.73 o
   1   0   5        6.75        7.71      0.31 o
   2   0   5      884.07      981.55      8.86 o
   3   0   5      144.66      153.75      1.47 o
   4   0   5      111.25      103.61      1.67 o
   5   0   5      369.01      388.42      6.01 o
   6   0   5        4.66        6.08      0.72 o
   7   0   5        2.18        1.67      0.32 o
  -9   1   5        2.97        2.86      0.80 o
  -8   1   5        0.00        0.14      0.24 o
  -7   1   5       11.17       10.43      0.71 o
  -6   1   5       67.32       63.94      2.47 o
  -5   1   5       96.13       96.40      1.59 o
  -4   1   5       32.56       31.21      0.65 o
  -3   1   5      433.16      472.47      4.27 o
  -2   1   5      817.54      819.27      8.23 o
  -1   1   5      469.75      445.47      3.53 o
   0   1   5       95.44      108.07      1.01 o
   1   1   5        1.44        2.47      0.17 o
   2   1   5       68.34       61.31      0.88 o
   3   1   5      573.08      581.09      6.55 o
   4   1   5        0.73        1.00      0.42 o
   5   1   5        9.90        9.89      0.92 o
   6   1   5        0.13        1.03      0.45 o
   7   1   5       16.30       15.00      2.23 o
  -9   2   5        0.23        0.47      0.64 o
  -8   2   5       45.38       49.43      1.53 o
  -7   2   5      360.13      373.53     17.43 o
  -6   2   5        2.49        1.76      0.48 o
  -5   2   5       86.12       84.36      1.71 o
  -4   2   5      229.92      223.34      2.89 o
  -3   2   5       17.56       30.80      0.37 o
  -2   2   5     1117.28     1158.79      9.21 o
  -1   2   5       16.47       12.18      0.27 o
   0   2   5        7.94        8.63      0.16 o
   1   2   5       26.12       21.08      0.32 o
   2   2   5       35.41       36.58      0.81 o
   3   2   5      320.58      325.60      4.10 o
   4   2   5        1.90        1.94      0.43 o
   5   2   5        0.34        0.49      0.39 o
   6   2   5        3.96        3.91      0.66 o
  -9   3   5        0.01        0.14      0.36 o
  -8   3   5       10.28        7.95      0.83 o
  -7   3   5       84.32       91.18      2.60 o
  -6   3   5      386.37      403.38     15.42 o
  -5   3   5       30.52       31.71      0.89 o
  -4   3   5       47.59       50.27      1.00 o
  -3   3   5      696.72      748.10      6.95 o
  -2   3   5       35.58       27.82      0.41 o
  -1   3   5      342.64      366.45      2.51 o
   0   3   5      712.99      700.63      5.49 o
   1   3   5      455.21      439.91      5.54 o
   2   3   5       12.81       12.24      0.59 o
   3   3   5        0.82        0.76      0.34 o
   4   3   5        0.46        0.42      0.30 o
   5   3   5       34.67       34.35      1.28 o
   6   3   5        0.06       -0.16      0.38 o
  -9   4   5        4.11        2.40      0.87 o
  -8   4   5        2.07        2.05      0.66 o
  -7   4   5       12.72       10.82      0.94 o
  -6   4   5      207.55      219.41     11.01 o
  -5   4   5       44.12       39.81      1.34 o
  -4   4   5        0.37        0.74      0.42 o
  -3   4   5      149.25      150.86      1.59 o
  -2   4   5       81.19       80.67      1.19 o
  -1   4   5       92.56      102.70      1.42 o
   0   4   5      144.69      160.88      2.40 o
   1   4   5        2.85        3.31      0.34 o
   2   4   5      100.47       97.31      2.07 o
   3   4   5        4.58        4.41      0.51 o
   4   4   5       13.63       13.06      0.68 o
   5   4   5        4.35        4.60      0.66 o
  -8   5   5        0.42        0.13      0.61 o
  -7   5   5       35.72       41.37      2.29 o
  -6   5   5      140.56      136.45      4.05 o
  -5   5   5     1341.65     1404.96     29.06 o
  -4   5   5      109.51       99.80      1.90 o
  -3   5   5       95.84       87.70      1.51 o
  -2   5   5       35.14       31.05      0.68 o
  -1   5   5       69.26       63.16      1.40 o
   0   5   5        0.54        0.87      0.42 o
   1   5   5        3.40        3.67      0.78 o
   2   5   5       10.67       11.12      0.71 o
   3   5   5       14.38       13.63      1.82 o
   4   5   5        0.51        0.03      0.21 o
   5   5   5       20.15       22.50      1.07 o
  -8   6   5        5.60        4.30      1.25 o
  -7   6   5       10.90       13.31      1.24 o
  -6   6   5        0.75        0.70      0.64 o
  -5   6   5       34.51       32.52      2.53 o
  -4   6   5       40.14       43.20      1.75 o
  -3   6   5        9.26       10.42      0.75 o
  -2   6   5        0.28        0.35      0.34 o
  -1   6   5       18.59       17.96      0.79 o
   0   6   5        0.55        1.00      0.32 o
   1   6   5       11.40       11.21      1.33 o
   2   6   5        4.44        5.07      1.14 o
   3   6   5       12.78       13.34      0.72 o
   4   6   5        2.03        0.81      0.33 o
  -8   7   5        1.31        2.04      0.97 o
  -7   7   5        0.68        1.66      0.70 o
  -6   7   5       11.96       13.36      1.14 o
  -5   7   5       18.56       19.08      1.60 o
  -4   7   5      131.35      130.87      4.23 o
  -3   7   5       99.79      102.46      2.70 o
  -2   7   5       24.47       25.49      0.90 o
  -1   7   5        3.75        3.39      0.51 o
   0   7   5       20.68       23.13      1.65 o
   1   7   5        0.02        0.26      0.36 o
   2   7   5      179.90      183.63      3.47 o
   3   7   5      112.75      122.64      2.66 o
  -7   8   5        0.05        0.01      0.32 o
  -6   8   5        7.60        8.60      0.85 o
  -5   8   5       26.79       22.38      3.68 o
  -4   8   5       50.15       50.21      1.65 o
  -3   8   5       41.13       39.73      1.55 o
  -2   8   5        2.09        1.45      0.40 o
  -1   8   5        0.84        0.44      0.33 o
   0   8   5        0.54        0.34      0.77 o
   1   8   5        3.87        2.91      1.16 o
   2   8   5       12.81       11.22      6.88 o
  -6   9   5        9.32       10.78      2.60 o
  -5   9   5        0.52       -0.20      0.53 o
  -4   9   5        5.82        7.05      0.69 o
  -3   9   5        0.00        0.53      0.59 o
  -2   9   5        7.95        9.26      0.59 o
  -1   9   5        6.01        4.92      0.81 o
  -3  10   5       13.82       13.64      1.22 o
  -2  10   5       18.21       18.62      1.62 o
   2 -11   6        0.06       -0.09      0.42 o
  -1 -10   6        0.84       -0.37      0.59 o
   0 -10   6        0.79        0.72      0.28 o
   1 -10   6       11.26       10.37      0.69 o
   2 -10   6        1.46        1.57      0.48 o
   3 -10   6       39.98       42.17      2.40 o
   4 -10   6       20.47       20.70      1.11 o
   5 -10   6        1.31        1.79      0.90 o
  -3  -9   6        1.04        1.37      0.54 o
  -2  -9   6        0.00        0.36      0.36 o
  -1  -9   6       11.97       12.86      0.71 o
   0  -9   6       25.99       21.64      1.10 o
   1  -9   6        0.65       -0.02      0.42 o
   2  -9   6        3.49        4.89      0.69 o
   3  -9   6        0.16        0.18      0.43 o
   4  -9   6        2.55        3.91      0.89 o
   5  -9   6       34.81       38.08      1.71 o
   6  -9   6        0.49        0.65      0.71 o
  -4  -8   6       29.49       28.01      1.08 o
  -3  -8   6        0.26        0.34      0.35 o
  -2  -8   6        0.96        0.84      0.29 o
  -1  -8   6        2.06        2.45      0.48 o
   0  -8   6        1.81        1.73      0.45 o
   1  -8   6       12.78       13.52      0.98 o
   2  -8   6        2.52        3.29      0.74 o
   3  -8   6      295.70      290.22     12.78 o
   4  -8   6       18.34       20.28      1.32 o
   5  -8   6        7.14        6.92      0.88 o
   6  -8   6        0.27        1.00      0.56 o
   7  -8   6        0.69        0.04      0.62 o
  -5  -7   6        1.53        0.64      0.54 o
  -4  -7   6       13.73       12.75      0.62 o
  -3  -7   6        0.56        0.44      0.34 o
  -2  -7   6        0.62        0.93      0.35 o
  -1  -7   6        3.57        3.57      0.64 o
   0  -7   6       32.66       32.20      0.89 o
   1  -7   6       21.33       19.78      1.00 o
   2  -7   6       38.89       41.76      1.48 o
   3  -7   6      119.61      123.89      4.18 o
   4  -7   6       82.69       86.39      2.49 o
   5  -7   6       36.40       42.16      1.61 o
   6  -7   6        5.21        4.67      0.77 o
   7  -7   6        2.28        0.61      0.53 o
  -6  -6   6        0.14        0.05      0.58 o
  -5  -6   6       26.51       25.96      0.81 o
  -4  -6   6        7.97        7.13      0.40 o
  -3  -6   6       35.88       32.95      0.87 o
  -2  -6   6       79.19       78.55      1.44 o
  -1  -6   6       32.84       32.31      0.87 o
   0  -6   6      111.79      112.65      2.23 o
   1  -6   6      126.63      124.69      2.28 o
   2  -6   6       21.09       21.45      0.79 o
   3  -6   6       89.31       92.33      1.84 o
   4  -6   6      277.69      293.14      5.68 o
   5  -6   6        8.88        8.20      0.97 o
   6  -6   6        2.80        3.81      0.96 o
   7  -6   6        0.01       -0.04      0.50 o
  -6  -5   6        7.00        5.89      1.97 o
  -5  -5   6        2.42        2.22      0.47 o
  -4  -5   6       11.61       10.26      0.49 o
  -3  -5   6       14.25       12.44      0.65 o
  -2  -5   6      132.39      124.03      1.81 o
  -1  -5   6        3.11        2.08      0.20 o
   0  -5   6       87.03       89.40      1.04 o
   1  -5   6        3.23        3.01      0.31 o
   2  -5   6      105.00      103.78      1.74 o
   3  -5   6        5.78        5.99      0.57 o
   4  -5   6      588.01      624.64      9.97 o
   5  -5   6      213.69      198.89     11.13 o
   6  -5   6       42.32       39.66      2.61 o
   7  -5   6        0.04        0.22      0.34 o
  -7  -4   6        5.01        3.80      1.37 o
  -6  -4   6        1.79        1.72      0.68 o
  -5  -4   6       27.45       27.14      0.93 o
  -4  -4   6       20.42       21.71      0.82 o
  -3  -4   6        0.67        0.52      0.29 o
  -2  -4   6      144.16      139.79      1.61 o
  -1  -4   6       32.80       34.68      0.53 o
   0  -4   6      967.91     1014.06      8.54 o
   1  -4   6       11.21        6.51      0.30 o
   2  -4   6        1.70        1.13      0.20 o
   3  -4   6       71.20       77.90      1.06 o
   4  -4   6       33.95       34.73      1.01 o
   5  -4   6       53.38       55.88      1.48 o
   6  -4   6        9.29       11.12      0.79 o
   7  -4   6        0.46        0.36      0.29 o
  -7  -3   6       19.13       22.11      1.02 o
  -6  -3   6        1.37        1.58      0.46 o
  -5  -3   6      134.58      138.00      2.30 o
  -4  -3   6        2.06        1.54      0.31 o
  -3  -3   6       30.27       26.56      0.52 o
  -2  -3   6       39.36       35.70      0.50 o
  -1  -3   6       25.68       25.35      0.46 o
   0  -3   6       24.96       26.76      0.39 o
   1  -3   6       60.73       61.91      0.64 o
   2  -3   6       32.36       35.54      0.47 o
   3  -3   6        0.78        0.23      0.21 o
   4  -3   6      173.39      194.35      3.57 o
   5  -3   6      116.19      114.87      2.66 o
   6  -3   6      128.80      128.61      2.71 o
   7  -3   6        3.50        2.64      0.51 o
  -8  -2   6        2.37        1.84      0.39 o
  -7  -2   6        0.17        0.38      0.29 o
  -6  -2   6       41.52       42.26      1.05 o
  -5  -2   6        3.10        4.35      0.49 o
  -4  -2   6       74.03       73.01      1.28 o
  -3  -2   6       20.02       17.03      0.34 o
  -2  -2   6      261.93      278.10      2.04 o
  -1  -2   6       42.87       40.68      0.48 o
   0  -2   6      302.82      315.53      2.43 o
   1  -2   6     1063.62     1127.71      9.83 o
   2  -2   6      208.99      217.02      1.80 o
   3  -2   6       74.46       79.31      0.93 o
   4  -2   6       71.78       70.17      1.84 o
   5  -2   6        4.59        2.51      1.24 o
   6  -2   6       16.54       18.06      1.06 o
   7  -2   6       70.27       74.76      2.06 o
  -8  -1   6       15.82       17.89      0.71 o
  -7  -1   6        8.34        8.46      0.57 o
  -6  -1   6        9.67       10.45      0.72 o
  -5  -1   6       12.10       15.17      0.80 o
  -4  -1   6       42.65       47.84      1.05 o
  -3  -1   6      847.98      891.84      8.17 o
  -2  -1   6       63.22       73.63      0.85 o
  -1  -1   6       65.35       68.56      0.62 o
   0  -1   6      160.65      170.51      1.39 o
   1  -1   6        8.16       12.15      0.40 o
   2  -1   6      798.45      902.56      7.91 o
   3  -1   6        6.01        6.76      0.36 o
   4  -1   6        0.91        0.81      0.46 o
   5  -1   6        0.53        0.63      0.49 o
   6  -1   6       97.46      107.31      2.38 o
   7  -1   6       43.27       49.75      1.40 o
  -8   0   6      260.12      283.89     10.85 o
  -7   0   6       53.92       57.20      1.29 o
  -6   0   6        8.39       10.13      0.67 o
  -5   0   6        1.88        2.77      0.41 o
  -4   0   6      328.27      353.39      4.48 o
  -3   0   6      624.94      647.12      5.69 o
  -2   0   6      151.27      170.83      1.61 o
  -1   0   6      140.03      160.95      1.30 o
   0   0   6     1037.96     1149.47      9.93 o
   1   0   6      121.00      125.66      1.31 o
   2   0   6      338.17      349.70      3.01 o
   3   0   6        0.06       -0.17      0.29 o
   4   0   6      270.43      277.85      3.81 o
   5   0   6      255.95      267.03      4.37 o
   6   0   6        2.29        2.37      0.47 o
   7   0   6        0.36        0.45      0.39 o
  -8   1   6      137.14      145.21      5.68 o
  -7   1   6      227.91      247.25      4.31 o
  -6   1   6       63.86       63.37      1.60 o
  -5   1   6        0.04        0.44      0.43 o
  -4   1   6       40.04       40.73      1.28 o
  -3   1   6       25.72       27.35      0.44 o
  -2   1   6      957.95     1050.01     10.59 o
  -1   1   6      493.34      532.64      4.49 o
   0   1   6      392.59      413.98      4.06 o
   1   1   6      144.31      141.63      1.36 o
   2   1   6       98.72       84.99      1.06 o
   3   1   6        5.95        4.98      0.54 o
   4   1   6       57.61       54.88      1.40 o
   5   1   6       16.80       17.64      0.99 o
   6   1   6        3.20        3.65      0.55 o
   7   1   6        3.25        1.83      0.67 o
  -8   2   6       32.45       33.96      1.57 o
  -7   2   6       62.91       64.02      2.34 o
  -6   2   6      396.43      392.04     11.15 o
  -5   2   6       54.63       50.71      1.35 o
  -4   2   6        3.84        2.11      0.42 o
  -3   2   6       22.13       21.69      0.35 o
  -2   2   6      202.25      197.54      1.47 o
  -1   2   6       94.70       94.64      0.78 o
   0   2   6        3.91        7.03      0.23 o
   1   2   6      109.27       98.35      1.33 o
   2   2   6      292.24      281.91      3.46 o
   3   2   6      258.62      258.25      3.46 o
   4   2   6        1.46        1.21      0.38 o
   5   2   6        0.09        0.35      0.35 o
   6   2   6        1.61        0.95      0.38 o
  -8   3   6       18.85       17.62      1.09 o
  -7   3   6      104.85      108.51      2.81 o
  -6   3   6      712.71      740.96     24.49 o
  -5   3   6       37.80       38.27      0.98 o
  -4   3   6      228.31      225.05      4.33 o
  -3   3   6       57.57       62.09      1.13 o
  -2   3   6       21.04       21.46      0.47 o
  -1   3   6      176.62      160.99      2.00 o
   0   3   6       29.76       31.67      0.69 o
   1   3   6      123.48      114.89      1.63 o
   2   3   6        2.10        2.66      0.43 o
   3   3   6       84.86       85.99      1.45 o
   4   3   6        1.58        1.72      0.39 o
   5   3   6        0.64        0.96      0.40 o
   6   3   6        0.09        0.05      0.26 o
  -8   4   6       10.58       10.81      1.16 o
  -7   4   6        5.37        3.72      1.31 o
  -6   4   6        0.38        0.27      0.49 o
  -5   4   6        7.59        8.42      0.85 o
  -4   4   6       23.85       21.85      0.63 o
  -3   4   6        0.45        0.88      0.49 o
  -2   4   6       16.53       19.28      0.60 o
  -1   4   6       15.96       17.00      0.83 o
   0   4   6       50.37       54.15      2.53 o
   1   4   6       54.21       53.56      1.35 o
   2   4   6       48.18       42.96      1.23 o
   3   4   6       15.97       16.97      0.68 o
   4   4   6        7.53        8.40      0.53 o
   5   4   6        0.58        0.28      0.31 o
  -8   5   6        2.08        1.29      0.74 o
  -7   5   6        1.99        1.97      0.52 o
  -6   5   6       49.20       45.91      2.46 o
  -5   5   6       42.36       39.60      1.13 o
  -4   5   6        2.17        1.83      0.46 o
  -3   5   6       84.39       77.77      1.23 o
  -2   5   6        0.09       -0.06      0.29 o
  -1   5   6      182.35      177.62      3.69 o
   0   5   6        7.28        9.32      1.06 o
   1   5   6        1.60        1.57      0.67 o
   2   5   6      139.07      146.71      3.35 o
   3   5   6       10.77       10.34      0.98 o
   4   5   6        0.83        0.78      0.41 o
  -8   6   6        2.65        2.24      1.10 o
  -7   6   6       11.16       12.50      1.19 o
  -6   6   6       14.88       16.12      1.29 o
  -5   6   6       52.60       51.07      1.59 o
  -4   6   6       94.67       90.73      3.21 o
  -3   6   6       28.51       30.43      1.33 o
  -2   6   6        2.48        3.32      2.40 o
  -1   6   6        0.00       -0.02      0.30 o
   0   6   6        0.76        0.40      0.44 o
   1   6   6       94.23       90.44      2.29 o
   2   6   6       15.45       19.34      2.45 o
   3   6   6       27.60       29.26      1.28 o
   4   6   6       12.51       12.00      1.25 o
  -7   7   6        5.20        1.07      1.87 o
  -6   7   6       30.82       31.99      1.28 o
  -5   7   6        0.47        0.82      0.47 o
  -4   7   6       14.51       14.02      1.63 o
  -3   7   6       57.42       55.23      2.01 o
  -2   7   6       31.70       33.58      1.30 o
  -1   7   6       39.95       39.95      4.12 o
   0   7   6       14.09       17.79      1.91 o
   1   7   6        2.89        2.37      0.54 o
   2   7   6       12.77       13.37      0.88 o
   3   7   6       84.93       99.68      3.00 o
  -7   8   6       13.91       14.25      1.16 o
  -6   8   6        6.55        6.48      1.43 o
  -5   8   6       25.02       21.68      1.23 o
  -4   8   6       21.55       20.96      1.73 o
  -3   8   6        0.58        0.46      0.89 o
  -2   8   6       14.35       11.77      0.84 o
  -1   8   6       10.12       10.76      1.05 o
   0   8   6        2.06        2.05      0.79 o
   1   8   6        0.55       -0.55      0.94 o
  -4   9   6        0.90        0.35      0.29 o
  -3   9   6        0.27        0.28      0.48 o
  -2   9   6       21.44       21.83      2.65 o
  -1   9   6       17.97       16.39      5.44 o
   0   9   6       48.32       50.01      1.82 o
  -1 -10   7        0.00        0.27      0.53 o
   0 -10   7        1.95        1.90      0.57 o
   1 -10   7       60.70       64.63      2.00 o
   2 -10   7      174.15      170.34     13.60 o
   3 -10   7        0.28        0.28      0.43 o
   4 -10   7        0.07       -0.47      0.50 o
  -2  -9   7        0.01        0.03      0.30 o
  -1  -9   7        0.34        0.66      0.45 o
   0  -9   7       23.49       20.25      1.41 o
   1  -9   7       44.85       49.07      1.97 o
   2  -9   7       45.12       42.06      3.47 o
   3  -9   7        0.95        0.27      0.42 o
   4  -9   7        1.78        2.40      0.76 o
   5  -9   7       74.57       84.61      2.59 o
  -4  -8   7        7.36       10.61      0.64 o
  -3  -8   7       18.92       21.03      0.82 o
  -2  -8   7       17.58       14.65      0.69 o
  -1  -8   7        0.62        1.02      0.37 o
   0  -8   7       60.53       56.73      1.91 o
   1  -8   7        0.11        0.66      0.59 o
   2  -8   7       93.41       97.18      2.82 o
   3  -8   7      199.78      206.54      5.92 o
   4  -8   7      162.37      182.30      3.90 o
   5  -8   7       17.63       19.47      1.36 o
   6  -8   7        0.41        0.73      0.35 o
  -5  -7   7       24.36       29.04      1.74 o
  -4  -7   7        0.66        1.19      0.47 o
  -3  -7   7        1.19        1.86      0.43 o
  -2  -7   7      104.27       85.82      2.12 o
  -1  -7   7       41.31       34.86      1.17 o
   0  -7   7        1.07        1.76      0.53 o
   1  -7   7        1.94        1.40      0.45 o
   2  -7   7       64.49       71.44      1.97 o
   3  -7   7     1056.68     1105.36     32.52 o
   4  -7   7      129.64      132.07      3.09 o
   5  -7   7       14.69       18.85      3.71 o
   6  -7   7        1.10        1.52      0.75 o
   7  -7   7        5.01        3.73      2.38 o
  -5  -6   7        0.00       -0.11      0.31 o
  -4  -6   7        0.44        1.05      0.25 o
  -3  -6   7        4.95        3.90      0.41 o
  -2  -6   7       55.44       57.90      1.63 o
  -1  -6   7      287.43      291.48      4.90 o
   0  -6   7       58.10       58.69      1.55 o
   1  -6   7        0.05        0.40      0.49 o
   2  -6   7       15.80       14.86      0.76 o
   3  -6   7        1.97        2.99      0.47 o
   4  -6   7       33.96       32.46      1.22 o
   5  -6   7       66.27       65.70      5.97 o
   6  -6   7        4.59        5.10      1.02 o
   7  -6   7        0.07        0.19      0.50 o
  -6  -5   7       29.36       29.98      1.47 o
  -5  -5   7       38.32       37.94      1.20 o
  -4  -5   7       15.53       11.67      0.49 o
  -3  -5   7        7.36        5.38      0.49 o
  -2  -5   7        5.10        5.28      0.53 o
  -1  -5   7        0.11        0.43      0.73 o
   0  -5   7       42.76       40.13      1.24 o
   1  -5   7      250.66      241.80      3.58 o
   2  -5   7        0.28        0.47      0.35 o
   3  -5   7        0.93        1.30      0.42 o
   4  -5   7      113.72      112.86      2.93 o
   5  -5   7      246.06      230.29     11.92 o
   6  -5   7        1.72        0.90      0.37 o
   7  -5   7        2.10        1.23      0.77 o
  -7  -4   7        0.85        0.88      0.56 o
  -6  -4   7        0.08        0.14      0.28 o
  -5  -4   7       34.52       32.25      0.96 o
  -4  -4   7        7.41        6.25      0.58 o
  -3  -4   7       18.17       17.88      0.72 o
  -2  -4   7       97.86       95.89      1.66 o
  -1  -4   7      119.87      129.49      1.70 o
   0  -4   7      479.57      516.73      5.02 o
   1  -4   7      266.30      274.22      3.10 o
   2  -4   7        8.56        8.79      0.38 o
   3  -4   7        6.14        9.10      0.61 o
   4  -4   7       33.55       34.22      1.37 o
   5  -4   7        5.29        4.85      0.64 o
   6  -4   7        7.24        9.11      0.79 o
   7  -4   7        0.37        0.84      0.34 o
  -7  -3   7        0.71        0.42      0.35 o
  -6  -3   7        3.62        2.90      0.44 o
  -5  -3   7       36.67       35.48      1.49 o
  -4  -3   7      421.14      425.58      6.87 o
  -3  -3   7        6.94        8.40      0.44 o
  -2  -3   7        0.60        0.57      0.19 o
  -1  -3   7      106.67      102.14      1.03 o
   0  -3   7       49.83       50.24      0.52 o
   1  -3   7       41.20       41.55      0.50 o
   2  -3   7        0.65        0.50      0.20 o
   3  -3   7        8.07       12.53      1.42 o
   4  -3   7        5.96        7.11      0.80 o
   5  -3   7       12.78       11.96      1.50 o
   6  -3   7        2.85        3.08      0.62 o
   7  -3   7        0.01       -0.01      0.35 o
  -7  -2   7        7.32        6.12      0.76 o
  -6  -2   7       25.85       27.06      0.86 o
  -5  -2   7        9.10        9.00      0.63 o
  -4  -2   7        9.41        7.98      0.91 o
  -3  -2   7       95.21       95.44      1.29 o
  -2  -2   7       10.22       11.18      0.37 o
  -1  -2   7      239.09      232.95      2.19 o
   0  -2   7       60.30       55.77      0.57 o
   1  -2   7       12.93       24.79      0.40 o
   2  -2   7       16.72       25.91      0.50 o
   3  -2   7       21.23       18.75      0.63 o
   4  -2   7       28.67       28.49      1.41 o
   5  -2   7        9.35        7.81      1.07 o
   6  -2   7        8.68       10.37      0.89 o
   7  -2   7       18.07       22.13      0.97 o
  -8  -1   7       54.08       50.29      3.60 o
  -7  -1   7        6.49        6.55      0.48 o
  -6  -1   7       27.45       28.09      0.81 o
  -5  -1   7       37.16       35.54      1.15 o
  -4  -1   7      118.42      119.04      2.38 o
  -3  -1   7      227.80      236.13      2.66 o
  -2  -1   7       24.94       24.80      0.72 o
  -1  -1   7       46.11       45.43      0.54 o
   0  -1   7        0.12        0.38      0.13 o
   1  -1   7      196.06      196.15      1.65 o
   2  -1   7       17.38       24.03      0.51 o
   3  -1   7       10.32       13.50      0.68 o
   4  -1   7        1.80        2.08      0.46 o
   5  -1   7        8.30        8.56      1.09 o
   6  -1   7      238.93      255.41      4.93 o
   7  -1   7       26.72       23.56      0.99 o
  -8   0   7       55.01       62.29      1.70 o
  -7   0   7       48.47       49.49      1.23 o
  -6   0   7       18.95       18.18      0.74 o
  -5   0   7        3.49        2.97      0.38 o
  -4   0   7        6.35        8.21      1.08 o
  -3   0   7      199.01      212.09      2.44 o
  -2   0   7        2.27        1.05      0.32 o
  -1   0   7       99.16       92.40      1.20 o
   0   0   7       44.84       61.43      0.58 o
   1   0   7      127.82      137.31      1.28 o
   2   0   7       49.14       46.78      0.95 o
   3   0   7       14.42       14.13      0.74 o
   4   0   7       54.80       54.50      1.67 o
   5   0   7      181.94      193.60      3.84 o
   6   0   7        3.04        1.88      0.41 o
  -8   1   7       19.17       17.71      0.82 o
  -7   1   7      354.32      369.99      8.50 o
  -6   1   7        8.70        7.86      0.62 o
  -5   1   7       10.95       12.75      1.04 o
  -4   1   7       68.98       72.66      2.80 o
  -3   1   7        1.83        3.71      0.32 o
  -2   1   7        0.31        0.44      0.22 o
  -1   1   7      124.55      123.26      1.23 o
   0   1   7       69.26       97.21      1.25 o
   1   1   7        1.22        1.56      0.25 o
   2   1   7        1.95        2.53      0.42 o
   3   1   7       51.73       50.43      1.27 o
   4   1   7      501.82      518.81      6.91 o
   5   1   7      145.36      152.53      2.65 o
   6   1   7       11.15       11.63      1.49 o
  -8   2   7        0.07        0.08      0.46 o
  -7   2   7        3.68        4.73      0.53 o
  -6   2   7       12.16       11.49      0.78 o
  -5   2   7        1.67        3.46      0.74 o
  -4   2   7       81.87       89.04      2.50 o
  -3   2   7        4.91        7.07      0.49 o
  -2   2   7      475.76      517.20      7.15 o
  -1   2   7      193.96      211.05      2.04 o
   0   2   7       20.63       22.81      0.76 o
   1   2   7      162.88      157.88      3.41 o
   2   2   7      182.75      180.38      3.26 o
   3   2   7      674.15      703.12      8.99 o
   4   2   7        2.29        2.52      0.44 o
   5   2   7       49.77       55.27      1.44 o
   6   2   7        6.98        6.12      1.31 o
  -8   3   7       72.32       82.23      2.54 o
  -7   3   7        0.26        0.98      0.49 o
  -6   3   7      267.42      265.25     10.33 o
  -5   3   7       49.83       47.78      1.65 o
  -4   3   7        4.80        8.42      2.59 o
  -3   3   7        0.10        0.30      0.26 o
  -2   3   7       58.59       65.26      2.99 o
  -1   3   7       92.99       87.24      1.81 o
   0   3   7      441.75      430.98      6.18 o
   1   3   7      635.91      621.81     10.15 o
   2   3   7      276.36      269.84      4.27 o
   3   3   7       44.66       44.08      1.10 o
   4   3   7       40.89       44.03      1.22 o
   5   3   7       14.32       17.27      0.79 o
  -8   4   7       14.53       14.77      1.15 o
  -7   4   7        2.27        2.24      0.63 o
  -6   4   7        0.88        0.39      0.38 o
  -5   4   7       66.21       63.07      2.08 o
  -4   4   7      220.85      231.00      3.87 o
  -3   4   7       18.23       17.99      0.89 o
  -2   4   7        3.40        3.28      0.46 o
  -1   4   7       56.86       60.36      1.47 o
   0   4   7       29.77       32.69      1.06 o
   1   4   7      293.20      288.02      4.98 o
   2   4   7        8.51        8.55      1.03 o
   3   4   7        0.46        0.31      0.30 o
   4   4   7        0.04        0.32      0.27 o
   5   4   7        8.57        6.10      5.28 o
  -8   5   7        1.60        1.92      0.62 o
  -7   5   7       12.67       12.53      0.95 o
  -6   5   7       18.24       15.73      1.13 o
  -5   5   7       37.40       36.50      1.28 o
  -4   5   7        0.21        0.38      0.41 o
  -3   5   7       13.37       12.54      0.62 o
  -2   5   7       29.05       32.25      0.89 o
  -1   5   7      253.58      246.52      4.49 o
   0   5   7       47.49       48.91      1.83 o
   1   5   7      167.72      166.00      4.17 o
   2   5   7      498.89      534.43      9.87 o
   3   5   7       16.64       22.71      1.57 o
   4   5   7       10.18       11.76      1.12 o
  -8   6   7        0.01        0.63      0.77 o
  -7   6   7       10.80       15.34      1.65 o
  -6   6   7       62.51       62.40      4.32 o
  -5   6   7       47.27       42.82      2.92 o
  -2   6   7       23.58       34.26      8.35 o
  -1   6   7      136.92      135.79      2.49 o
   0   6   7        1.10        1.76      0.68 o
   1   6   7       54.70       52.07      2.29 o
   2   6   7      153.20      162.78      3.69 o
   3   6   7       34.51       38.51      1.34 o
  -7   7   7       54.28       59.28      2.40 o
  -6   7   7        0.37        0.00      0.37 o
  -2   7   7       24.27       24.02      1.02 o
  -1   7   7        8.10        8.66      1.26 o
   0   7   7       19.42       23.76      1.48 o
   1   7   7        8.28        6.97      0.68 o
   2   7   7        0.00        0.14      0.53 o
  -3   8   7       13.68        9.99      0.77 o
  -2   8   7        3.07        2.35      0.48 o
  -1   8   7        7.46        5.56      1.17 o
   0   8   7        0.08       -0.19      0.50 o
   1   8   7        0.00        7.72      4.19 o
  -2   9   7       17.25       14.40      0.90 o
   0 -10   8        0.02       -0.37      0.40 o
   1 -10   8       10.10       11.80      0.88 o
   2 -10   8       59.55       68.87      2.96 o
   3 -10   8        9.97        9.00      2.48 o
  -2  -9   8       15.70       11.93      2.60 o
  -1  -9   8        0.02        0.01      0.40 o
   0  -9   8        5.67        5.12      0.78 o
   1  -9   8        5.46        4.33      1.07 o
   2  -9   8      307.87      324.60     16.18 o
   3  -9   8      128.95      132.10     14.05 o
   4  -9   8        7.06        5.86      1.00 o
   5  -9   8        7.21        6.90      0.63 o
  -3  -8   8       24.78       19.24      0.67 o
  -2  -8   8       56.96       53.71      1.23 o
  -1  -8   8       11.19       10.09      0.81 o
   0  -8   8       14.14        9.91      0.65 o
   1  -8   8        6.32        6.46      1.03 o
   2  -8   8        2.22        2.40      0.74 o
   3  -8   8       26.32       23.09      2.39 o
   4  -8   8       38.31       37.90      1.83 o
   5  -8   8       78.80       84.88      3.88 o
   6  -8   8        0.10        0.10      0.48 o
  -4  -7   8       10.47       10.64      1.02 o
  -3  -7   8        6.25        7.12      0.56 o
  -2  -7   8       49.95       41.22      1.21 o
  -1  -7   8        1.02        0.62      0.44 o
   0  -7   8       39.70       34.94      1.88 o
   1  -7   8       16.72       16.58      0.87 o
   2  -7   8       14.48       15.23      0.74 o
   3  -7   8        1.06        1.83      0.50 o
   4  -7   8      259.54      272.27      6.17 o
   5  -7   8        8.47        6.68      1.08 o
   6  -7   8        0.83        1.25      0.69 o
  -5  -6   8        1.73        1.26      0.51 o
  -4  -6   8        0.01        0.21      0.22 o
  -3  -6   8       12.28       12.96      0.67 o
  -2  -6   8      106.05       91.13      2.01 o
  -1  -6   8      200.71      189.02      3.24 o
   0  -6   8       48.64       50.03      1.75 o
   1  -6   8        6.98        7.81      1.15 o
   2  -6   8      372.84      377.45      7.59 o
   3  -6   8       30.41       34.09      1.01 o
   4  -6   8        0.11        0.36      0.54 o
   5  -6   8        0.28        0.79      0.71 o
   6  -6   8        8.33        8.66      1.38 o
  -6  -5   8       47.34       53.62      2.93 o
  -5  -5   8       35.19       32.27      1.33 o
  -4  -5   8       43.07       34.13      1.42 o
  -3  -5   8       14.59       10.74      0.55 o
  -2  -5   8       14.89       15.37      0.79 o
  -1  -5   8        0.01        0.43      0.43 o
   0  -5   8      265.22      272.70      5.07 o
   1  -5   8      324.04      329.19      5.34 o
   2  -5   8        1.65        2.51      0.46 o
   3  -5   8        4.18        4.48      0.65 o
   4  -5   8       38.07       35.65      1.87 o
   5  -5   8        8.23        8.87      0.90 o
   6  -5   8        2.03        1.40      0.58 o
   7  -5   8        1.10        0.39      0.53 o
  -6  -4   8        0.98        1.36      0.56 o
  -5  -4   8       11.19       11.77      0.92 o
  -4  -4   8        6.27        6.22      0.82 o
  -3  -4   8       25.74       25.05      1.13 o
  -2  -4   8       55.66       54.15      1.19 o
  -1  -4   8        8.47        7.05      0.49 o
   0  -4   8      487.48      486.43      5.34 o
   1  -4   8        0.08        0.46      0.18 o
   2  -4   8        8.01        9.31      0.56 o
   3  -4   8       32.71       34.30      0.94 o
   4  -4   8        1.46        1.56      0.50 o
   5  -4   8        0.00        0.32      0.43 o
   6  -4   8        0.25        0.14      0.33 o
   7  -4   8        4.69        2.20      0.89 o
  -7  -3   8        0.56        0.85      0.55 o
  -6  -3   8       66.38       72.04      1.81 o
  -5  -3   8       17.36       18.01      1.25 o
  -4  -3   8       63.58       61.70      1.45 o
  -3  -3   8       57.34       59.70      1.32 o
  -2  -3   8      217.09      214.74      3.74 o
  -1  -3   8      239.01      228.74      2.17 o
   0  -3   8       58.84       54.34      0.71 o
   1  -3   8      125.42      133.46      1.85 o
   2  -3   8       38.70       41.61      0.87 o
   3  -3   8       29.69       28.60      1.07 o
   4  -3   8       21.00       20.15      1.07 o
   5  -3   8        5.62        4.66      1.38 o
   6  -3   8       28.24       34.81      1.24 o
   7  -3   8       15.27       17.83      0.77 o
  -7  -2   8        7.22        7.07      0.49 o
  -6  -2   8       11.88       11.01      0.68 o
  -5  -2   8        3.98        3.01      0.58 o
  -4  -2   8      201.33      197.34      3.21 o
  -3  -2   8        3.89        2.47      0.40 o
  -2  -2   8        0.06        0.85      0.48 o
  -1  -2   8      461.13      466.12      5.07 o
   0  -2   8        0.48        1.80      0.53 o
   1  -2   8      202.21      194.43      2.08 o
   2  -2   8        0.45        0.96      0.36 o
   3  -2   8        0.54        0.78      0.35 o
   4  -2   8       17.35       17.37      1.05 o
   5  -2   8        0.19        0.46      0.52 o
   6  -2   8        5.39        6.69      0.82 o
  -8  -1   8      211.56      228.84     12.97 o
  -7  -1   8        0.97        0.75      0.41 o
  -6  -1   8        0.51        1.25      0.40 o
  -5  -1   8        0.11        0.79      0.46 o
  -4  -1   8        9.94        9.84      0.74 o
  -3  -1   8        6.20        6.93      0.68 o
  -2  -1   8       35.49       35.02      0.98 o
  -1  -1   8       68.72       63.83      1.03 o
   0  -1   8       66.40       60.30      0.69 o
   1  -1   8        7.52        6.74      0.37 o
   2  -1   8       52.50       56.80      1.11 o
   3  -1   8       31.55       32.34      0.89 o
   4  -1   8        0.00        0.22      0.28 o
   5  -1   8        5.04        5.56      0.91 o
   6  -1   8       34.98       37.08      1.39 o
  -8   0   8        1.49        1.07      0.46 o
  -7   0   8        1.48        1.55      0.65 o
  -6   0   8       63.09       66.45      3.43 o
  -5   0   8       72.74       66.02      1.79 o
  -4   0   8       16.46       19.13      1.25 o
  -3   0   8      126.04      118.93      1.82 o
  -2   0   8       69.66       66.32      1.23 o
  -1   0   8      231.44      217.78      2.53 o
   0   0   8      216.03      221.55      2.60 o
   1   0   8       53.98       49.31      0.84 o
   2   0   8        3.23        2.02      0.50 o
   3   0   8        1.18        1.27      0.43 o
   4   0   8       81.32       69.42      1.49 o
   5   0   8        0.74        0.98      0.51 o
   6   0   8       22.62       21.24      1.39 o
  -8   1   8        7.18        7.90      0.62 o
  -7   1   8       75.64       80.97      2.35 o
  -6   1   8       57.35       53.12      1.92 o
  -5   1   8       23.87       21.75      1.28 o
  -4   1   8       13.62       14.57      1.05 o
  -3   1   8        5.91        7.08      0.45 o
  -2   1   8        9.91        9.70      0.63 o
  -1   1   8      350.47      334.33      4.94 o
   0   1   8      587.48      610.65      8.11 o
   1   1   8       30.26       29.64      0.98 o
   2   1   8        5.45        4.50      0.44 o
   3   1   8        4.41        3.33      0.93 o
   4   1   8      216.35      221.28      3.03 o
   5   1   8       55.84       57.80      1.37 o
   6   1   8        0.08       -0.03      0.30 o
  -8   2   8       26.06       32.20      1.62 o
  -7   2   8        0.00       -0.05      0.35 o
  -6   2   8       41.75       39.10      1.40 o
  -5   2   8       10.49        9.28      0.88 o
  -4   2   8       27.32       25.36      1.17 o
  -3   2   8       48.15       40.60      0.99 o
  -2   2   8      197.85      205.16      5.54 o
  -1   2   8      317.27      316.25      5.47 o
   0   2   8       28.02       24.48      0.93 o
   1   2   8       26.52       23.60      0.92 o
   2   2   8       92.81       96.45      2.15 o
   3   2   8      151.10      155.71      2.15 o
   4   2   8        9.23       10.67      0.57 o
   5   2   8       28.00       26.22      0.81 o
  -8   3   8        0.02        0.23      0.53 o
  -7   3   8        0.87        0.66      0.66 o
  -6   3   8        1.56        1.38      0.59 o
  -5   3   8        9.68        7.53      0.88 o
  -4   3   8       24.81       24.42      1.01 o
  -3   3   8        4.82        3.64      0.40 o
  -2   3   8      127.50      127.45      3.15 o
  -1   3   8       81.17       79.44      2.56 o
   0   3   8       96.96       93.84      1.82 o
   1   3   8      377.87      376.45      7.04 o
   2   3   8      391.84      416.41      8.08 o
   3   3   8       62.83       59.53      1.49 o
   4   3   8        0.39        0.16      0.21 o
   5   3   8        0.03       -0.02      0.42 o
  -8   4   8        0.77       -0.09      0.40 o
  -7   4   8       12.33       12.41      1.12 o
  -6   4   8       75.65       79.12      2.35 o
  -5   4   8        6.82        8.75      0.91 o
  -4   4   8      342.18      323.04      5.34 o
  -3   4   8       42.90       39.56      1.88 o
  -2   4   8        0.62        0.66      0.46 o
  -1   4   8        0.04        0.73      0.31 o
   0   4   8      633.17      657.81     10.03 o
   1   4   8     1137.87     1187.22     23.16 o
   2   4   8       84.14       90.13      1.85 o
   3   4   8        2.03        1.26      1.12 o
   4   4   8       13.06       13.41      0.98 o
  -8   5   8        1.94       -0.08      0.64 o
  -7   5   8       20.17       20.69      2.25 o
  -6   5   8        0.07        0.22      0.52 o
  -5   5   8        0.09        0.07      0.31 o
  -4   5   8       49.58       40.46      1.59 o
  -3   5   8      191.55      178.64      5.10 o
  -2   5   8       96.13       96.25      5.01 o
  -1   5   8       38.61       35.50      1.12 o
   0   5   8       74.68       74.66      1.90 o
   1   5   8       43.58       43.59      1.92 o
   2   5   8       99.35      101.06      2.87 o
   3   5   8        0.05        0.15      0.48 o
  -7   6   8        4.62        6.50      1.11 o
  -6   6   8       54.77       55.69      2.17 o
  -5   6   8        4.16        2.65      0.55 o
  -2   6   8      240.17      234.19      4.45 o
  -1   6   8      169.59      173.24      3.74 o
   0   6   8        8.26        7.69      0.73 o
   1   6   8        5.51        3.77      0.76 o
   2   6   8      128.76      141.38      2.87 o
  -6   7   8       10.23        7.58      0.62 o
  -2   7   8       65.52       55.20      2.14 o
  -1   7   8       26.09       26.72      1.19 o
   0   7   8        3.31        2.82      1.19 o
   1   7   8       21.65       27.47      1.89 o
  -2   8   8        0.72        0.63      0.61 o
  -1   8   8        0.81        0.70      0.39 o
  -1  -9   9        0.00        0.01      0.41 o
   0  -9   9        0.91        0.31      0.53 o
   1  -9   9        5.95        7.25      1.08 o
   2  -9   9       67.23       72.14      5.15 o
   3  -9   9       47.33       53.10      2.09 o
   4  -9   9        4.88        5.16      1.11 o
  -3  -8   9        9.51        8.35      0.64 o
  -2  -8   9       97.53      100.38      2.11 o
  -1  -8   9        0.00       -0.23      0.34 o
   0  -8   9       19.86       18.79      0.90 o
   1  -8   9        0.75        0.61      0.44 o
   2  -8   9        7.84       10.47      1.15 o
   3  -8   9        0.34        0.17      0.28 o
   4  -8   9       71.02       56.61      7.84 o
   5  -8   9       37.36       38.88      4.46 o
  -4  -7   9        2.58        2.32      0.59 o
  -3  -7   9        0.00        0.10      0.26 o
  -2  -7   9        6.63        3.40      0.91 o
  -1  -7   9        0.12        0.41      0.46 o
   0  -7   9        0.84        0.75      0.50 o
   1  -7   9       14.30       14.65      0.85 o
   2  -7   9        0.03        0.08      0.32 o
   3  -7   9       78.99       69.78      3.89 o
   4  -7   9       66.83       59.74      4.07 o
   5  -7   9       24.40       23.18      1.40 o
  -5  -6   9        1.37        1.06      0.34 o
  -4  -6   9        0.05        0.21      0.21 o
  -3  -6   9        3.60        2.65      0.74 o
  -2  -6   9       26.13       19.16      0.91 o
  -1  -6   9       28.86       32.75      1.68 o
   0  -6   9        1.06        2.02      0.66 o
   1  -6   9        0.00       -0.06      0.34 o
   2  -6   9      259.48      275.63      4.78 o
   3  -6   9      269.71      278.32      9.65 o
   4  -6   9        3.28        4.52      0.89 o
   5  -6   9       17.05       21.72      2.06 o
   6  -6   9        3.48        4.27      0.99 o
  -5  -5   9       41.56       39.51      1.58 o
  -4  -5   9      112.93       95.82      4.44 o
  -3  -5   9        2.12        0.81      0.73 o
  -2  -5   9        0.75        0.52      0.29 o
  -1  -5   9        0.99        1.22      0.49 o
   0  -5   9        8.92        8.90      0.81 o
   1  -5   9      339.71      347.64      5.59 o
   2  -5   9       87.66       83.60      3.67 o
   3  -5   9       31.56       31.84      2.86 o
   4  -5   9        2.25        2.06      0.59 o
   5  -5   9        0.05       -0.09      0.23 o
   6  -5   9       45.69       47.18      2.36 o
  -6  -4   9        2.77        1.62      0.82 o
  -5  -4   9        7.95        9.09      1.14 o
  -4  -4   9       10.03        9.42      1.07 o
  -3  -4   9        0.52        0.11      0.42 o
  -2  -4   9       28.09       27.19      1.05 o
  -1  -4   9       25.60       24.12      0.72 o
   0  -4   9      371.57      384.41      6.06 o
   1  -4   9      278.99      282.58      3.81 o
   2  -4   9        2.94        2.63      0.34 o
   3  -4   9       15.66       15.33      0.71 o
   4  -4   9        8.49        7.69      0.74 o
   5  -4   9       78.35       79.12      2.11 o
   6  -4   9        0.05       -0.29      0.37 o
  -7  -3   9        2.17        0.64      0.40 o
  -6  -3   9       30.37       28.70      1.53 o
  -5  -3   9       37.66       36.65      1.57 o
  -4  -3   9       10.90        9.84      0.95 o
  -3  -3   9        0.91        0.67      0.40 o
  -2  -3   9      122.33      120.38      1.88 o
  -1  -3   9      603.14      598.39      8.06 o
   0  -3   9        7.32        7.14      0.49 o
   1  -3   9        0.06       -0.22      0.24 o
   2  -3   9       42.31       40.32      1.11 o
   3  -3   9       47.67       38.50      1.36 o
   4  -3   9       21.24       21.39      1.03 o
   5  -3   9        0.06        0.33      0.41 o
   6  -3   9        0.11        0.16      0.40 o
  -7  -2   9        8.80        9.07      1.00 o
  -6  -2   9       16.54       15.13      0.94 o
  -5  -2   9        3.02        3.38      0.56 o
  -4  -2   9        2.08        2.51      0.63 o
  -3  -2   9       92.58       90.10      1.79 o
  -2  -2   9      122.79      127.04      2.09 o
  -1  -2   9      171.46      165.90      2.60 o
   0  -2   9        9.04       10.30      0.67 o
   1  -2   9       33.05       30.79      0.99 o
   2  -2   9       17.94       21.35      0.73 o
   3  -2   9        5.13        4.25      0.58 o
   4  -2   9       35.29       31.35      1.47 o
   5  -2   9       12.41       15.72      1.04 o
   6  -2   9        3.24        3.41      0.66 o
  -7  -1   9        0.34       -0.01      0.36 o
  -6  -1   9       20.56       20.93      1.02 o
  -5  -1   9        1.42        2.29      0.64 o
  -4  -1   9      154.87      164.47      3.23 o
  -3  -1   9      230.73      231.74      3.11 o
  -2  -1   9      119.33      119.40      1.95 o
  -1  -1   9       64.00       57.50      1.23 o
   0  -1   9       27.96       25.27      1.11 o
   1  -1   9       11.97        7.52      0.51 o
   2  -1   9       38.49       36.73      1.12 o
   3  -1   9        5.06        4.77      0.52 o
   4  -1   9       52.57       47.52      2.08 o
   5  -1   9        5.18        5.54      0.81 o
   6  -1   9       18.63       21.55      1.66 o
  -7   0   9        4.57        5.14      0.71 o
  -6   0   9        0.10        0.26      0.48 o
  -5   0   9       58.24       55.67      1.87 o
  -4   0   9        8.09        7.99      0.60 o
  -3   0   9       17.10       16.01      0.63 o
  -2   0   9       31.64       29.87      0.98 o
  -1   0   9        4.39        3.89      0.47 o
   0   0   9      111.13      109.11      2.58 o
   1   0   9        8.64        7.19      0.66 o
   2   0   9       47.86       45.62      1.35 o
   3   0   9       16.11       15.06      0.75 o
   4   0   9       30.82       22.17      0.80 o
   5   0   9       27.66       25.99      1.03 o
  -8   1   9        0.50        0.90      0.58 o
  -7   1   9       21.95       23.47      1.11 o
  -6   1   9       36.28       34.13      1.44 o
  -5   1   9       48.38       49.85      2.91 o
  -4   1   9        8.14        7.63      2.61 o
  -3   1   9        0.08        0.48      0.35 o
  -2   1   9        2.09        2.35      0.33 o
  -1   1   9      408.12      410.19      6.20 o
   0   1   9      818.73      831.04     13.14 o
   1   1   9        3.35        2.23      0.48 o
   2   1   9       52.73       52.85      1.39 o
   3   1   9       57.00       57.25      2.30 o
   4   1   9        0.38        0.45      0.30 o
   5   1   9        2.46        2.16      0.47 o
  -8   2   9        6.74        4.96      0.87 o
  -7   2   9       78.76       80.20      3.56 o
  -6   2   9        5.82        5.56      1.60 o
  -5   2   9        0.32        0.12      0.40 o
  -4   2   9        2.05        2.05      0.71 o
  -3   2   9        1.04        0.46      0.35 o
  -2   2   9        7.59        7.78      0.81 o
  -1   2   9       98.77       97.18      3.14 o
   0   2   9      110.87      110.77      1.92 o
   1   2   9       52.25       53.41      1.45 o
   2   2   9        0.89        1.02      0.44 o
   3   2   9        0.37        0.93      0.50 o
   4   2   9       16.91       16.08      1.30 o
   5   2   9       40.85       44.01      1.61 o
  -8   3   9       17.07       17.20      1.52 o
  -7   3   9        4.55        2.72      1.96 o
  -6   3   9        0.22        0.47      0.37 o
  -5   3   9       75.32       68.72      1.68 o
  -4   3   9       22.16       17.27      0.94 o
  -3   3   9        0.03        0.49      0.56 o
  -2   3   9        1.38        1.84      0.61 o
  -1   3   9       25.14       23.97      1.24 o
   0   3   9       16.01       14.45      0.89 o
   1   3   9      659.81      681.59     10.75 o
   2   3   9       19.64       20.23      1.18 o
   3   3   9       77.36       81.01      1.54 o
   4   3   9        3.66        3.30      0.67 o
  -7   4   9        4.47        1.00      1.26 o
  -6   4   9        0.34        0.15      0.58 o
  -5   4   9        0.01        0.00      0.26 o
  -4   4   9        7.17        5.91      0.66 o
  -3   4   9        3.50        2.82      0.62 o
  -2   4   9       23.91       27.17      1.02 o
  -1   4   9        0.17       -0.19      0.43 o
   0   4   9       30.97       34.61      1.16 o
   1   4   9       26.81       25.75      1.25 o
   2   4   9      183.20      198.57      3.15 o
   3   4   9       25.38       29.02      1.65 o
  -7   5   9        0.89        0.25      0.35 o
  -6   5   9        0.69        0.66      0.40 o
  -5   5   9        3.27        2.91      0.44 o
  -4   5   9      115.82      104.44      3.02 o
  -3   5   9      111.67       94.39      2.01 o
  -2   5   9        0.23        1.27      0.64 o
  -1   5   9      107.59      110.37      3.00 o
   0   5   9      193.26      195.77      3.56 o
   1   5   9       31.52       30.27      1.51 o
   2   5   9       28.68       29.86      1.46 o
   3   5   9       31.88       35.81      1.39 o
  -2   6   9      126.52      125.54      2.54 o
  -1   6   9      155.10      155.35      3.95 o
   0   6   9        0.01        0.12      0.29 o
   1   6   9       24.67       27.92      1.67 o
  -2   7   9      194.39      182.72      4.84 o
  -1   7   9       21.60       18.46      0.78 o
   0   7   9       27.63       27.26      2.73 o
   0  -9  10        0.30        0.25      0.56 o
   1  -9  10        0.74        0.20      0.41 o
   2  -9  10        2.36        1.48      0.68 o
   3  -9  10        0.12        0.31      0.62 o
  -2  -8  10        8.42        5.65      0.52 o
  -1  -8  10        3.74        2.83      0.45 o
   0  -8  10        0.18       -0.05      0.26 o
   1  -8  10        5.84        6.30      0.59 o
   2  -8  10        0.10        0.55      0.29 o
   3  -8  10        3.15        3.46      1.10 o
   4  -8  10       21.44       21.91      2.01 o
  -3  -7  10        4.13        3.46      0.60 o
  -2  -7  10        3.77        3.73      0.61 o
  -1  -7  10       12.09       17.22      0.86 o
   0  -7  10        0.06       -0.26      0.35 o
   1  -7  10        4.20        3.64      0.73 o
   2  -7  10        0.09        0.31      0.43 o
   3  -7  10        8.11        6.65      1.12 o
   4  -7  10       19.80       13.78      2.14 o
   5  -7  10        7.41        7.30      1.86 o
  -4  -6  10        6.35        6.03      0.48 o
  -3  -6  10        2.63        3.44      0.62 o
  -2  -6  10       20.44       19.84      1.32 o
  -1  -6  10       16.34       15.71      0.95 o
   0  -6  10        0.25        0.23      0.40 o
   1  -6  10        0.93        1.01      0.51 o
   2  -6  10      139.49      152.50      3.71 o
   3  -6  10       94.72       93.65      5.46 o
   4  -6  10        4.18        2.56      0.94 o
   5  -6  10        0.55       -0.14      0.29 o
  -5  -5  10        6.80        6.82      0.85 o
  -4  -5  10        0.01        0.34      0.42 o
  -3  -5  10       12.28       14.53      0.75 o
  -2  -5  10        1.99        1.27      0.92 o
  -1  -5  10       15.17       16.33      1.35 o
   0  -5  10       11.17       13.29      0.76 o
   1  -5  10        0.16        0.39      0.43 o
   2  -5  10      158.75      159.99      4.28 o
   3  -5  10        0.18       -0.16      0.38 o
   4  -5  10        0.41       -0.02      0.32 o
   5  -5  10       20.89       23.31      1.12 o
  -6  -4  10        1.59        0.92      0.41 o
  -5  -4  10        8.71        6.68      0.95 o
  -4  -4  10       57.67       50.76      1.97 o
  -3  -4  10       14.23       11.41      0.73 o
  -2  -4  10       54.35       56.02      1.40 o
  -1  -4  10       18.79       17.17      1.19 o
   0  -4  10      658.81      686.73     10.81 o
   1  -4  10      323.32      326.84      4.53 o
   2  -4  10       68.09       60.66      1.54 o
   3  -4  10        2.17        2.44      0.50 o
   4  -4  10       13.64       13.97      0.88 o
   5  -4  10       80.97       79.52      1.57 o
  -6  -3  10        6.66        4.82      0.62 o
  -5  -3  10        2.46        2.08      0.61 o
  -4  -3  10        2.03        1.77      0.73 o
  -3  -3  10       76.63       75.42      1.34 o
  -2  -3  10      364.90      369.95      4.97 o
  -1  -3  10       90.31       91.47      1.80 o
   0  -3  10       59.03       62.98      1.24 o
   1  -3  10       12.26       12.49      0.73 o
   2  -3  10        0.24        0.53      0.36 o
   3  -3  10        8.20        8.73      0.60 o
   4  -3  10       15.89       15.75      0.94 o
   5  -3  10        0.29       -0.17      0.37 o
  -7  -2  10        1.13        1.33      0.57 o
  -6  -2  10       13.28       12.51      0.70 o
  -5  -2  10        0.36        0.42      0.44 o
  -4  -2  10       20.02       19.06      1.08 o
  -3  -2  10      141.35      142.57      2.26 o
  -2  -2  10      595.85      603.65      8.42 o
  -1  -2  10      148.51      150.73      2.54 o
   0  -2  10        5.55        7.01      0.69 o
   1  -2  10       50.05       48.83      1.36 o
   2  -2  10       50.98       38.69      1.87 o
   3  -2  10      481.30      422.64     12.37 o
   4  -2  10       43.52       38.84      1.32 o
   5  -2  10        9.51       11.09      0.85 o
  -7  -1  10        4.62        3.94      0.70 o
  -6  -1  10        1.16        1.56      0.79 o
  -5  -1  10        3.57        5.14      0.58 o
  -4  -1  10      184.56      184.23      3.20 o
  -3  -1  10      255.90      261.84      3.52 o
  -2  -1  10      335.37      325.54      4.94 o
  -1  -1  10      974.49      998.04     14.53 o
   0  -1  10        4.92        4.91      0.90 o
   1  -1  10       19.97       14.10      1.12 o
   2  -1  10        1.63        1.58      0.49 o
   3  -1  10       10.45        9.65      0.75 o
   4  -1  10       25.70       19.36      1.14 o
   5  -1  10       23.76       27.94      1.36 o
  -7   0  10       20.49       23.96      1.41 o
  -6   0  10       76.00       76.57      2.16 o
  -5   0  10       93.86       96.75      2.45 o
  -4   0  10      230.34      228.72      4.85 o
  -3   0  10        6.14        9.21      0.71 o
  -2   0  10      211.88      212.18      3.16 o
  -1   0  10      506.69      511.07      8.91 o
   0   0  10        2.19        2.75      0.64 o
   1   0  10      131.56      116.71      2.39 o
   2   0  10       36.72       33.82      1.01 o
   3   0  10       12.02       12.54      0.81 o
   4   0  10       42.48       34.41      1.82 o
   5   0  10        6.15        3.96      0.67 o
  -7   1  10        5.91        5.42      0.98 o
  -6   1  10        1.01        1.15      0.57 o
  -5   1  10       42.98       47.29      1.86 o
  -4   1  10       20.69       17.67      1.41 o
  -3   1  10       77.34       74.65      1.48 o
  -2   1  10        8.99        9.19      0.93 o
  -1   1  10      109.23       96.30      2.01 o
   0   1  10      479.30      482.28      7.49 o
   1   1  10       67.49       65.00      1.93 o
   2   1  10       14.60       14.07      0.73 o
   3   1  10       23.17       25.56      0.91 o
   4   1  10        4.68        4.23      0.51 o
  -7   2  10       46.58       47.71      2.18 o
  -6   2  10       11.78       10.04      0.92 o
  -5   2  10       66.20       67.62      2.06 o
  -4   2  10       61.41       57.89      1.72 o
  -3   2  10        6.09        5.05      0.77 o
  -2   2  10       14.64       15.06      1.14 o
  -1   2  10        3.77        3.78      0.95 o
   0   2  10      508.84      520.51     10.19 o
   1   2  10      235.23      244.90      6.93 o
   2   2  10       44.89       45.25      1.53 o
   3   2  10        0.06       -0.29      0.32 o
   4   2  10        5.58        4.16      0.57 o
  -7   3  10       19.47       19.54      1.29 o
  -6   3  10       18.56       18.61      1.51 o
  -5   3  10       35.99       31.70      1.12 o
  -4   3  10      183.30      173.42      3.08 o
  -3   3  10       12.19       10.79      1.48 o
  -2   3  10       13.20       13.42      0.92 o
  -1   3  10        0.14        0.63      0.53 o
   0   3  10       61.43       65.72      2.21 o
   1   3  10        1.04        0.58      0.36 o
   2   3  10        5.19        4.86      0.63 o
   3   3  10        0.00       -0.12      0.33 o
  -7   4  10        6.02        9.44      0.85 o
  -6   4  10       20.33       20.58      1.10 o
  -5   4  10        0.25        0.41      0.34 o
  -4   4  10        3.63        3.82      0.64 o
  -3   4  10        1.28        2.56      0.99 o
  -2   4  10       13.15       13.12      0.91 o
  -1   4  10        3.37        3.17      0.77 o
   0   4  10       23.50       25.93      1.37 o
   1   4  10       20.46       18.49      1.03 o
   2   4  10       11.08        8.89      1.02 o
   3   4  10        5.32        6.54      0.98 o
  -6   5  10        7.74        4.11      1.24 o
  -5   5  10        0.17        0.45      0.80 o
  -4   5  10        3.16        4.17      0.58 o
  -3   5  10       66.80       55.27      2.35 o
  -2   5  10        0.04        0.22      0.40 o
  -1   5  10        7.02        9.12      0.99 o
   0   5  10       12.72       10.39      0.65 o
   1   5  10       40.74       40.04      1.26 o
   2   5  10       12.14       14.09      0.86 o
  -2   6  10        1.19        1.49      1.06 o
  -1   6  10        9.11        5.74      2.08 o
   0   6  10        2.72        1.32      0.45 o
  -1  -8  11        4.38        5.36      0.72 o
   0  -8  11        3.96        3.16      0.50 o
   1  -8  11        0.82        0.03      0.75 o
   2  -8  11        9.68       10.10      0.72 o
   3  -8  11        0.42       -0.35      0.66 o
  -3  -7  11        2.16        2.52      0.69 o
  -2  -7  11        1.07        1.21      0.58 o
  -1  -7  11        5.66        6.00      0.79 o
   0  -7  11       43.34       44.15      1.32 o
   1  -7  11       11.09       12.05      0.75 o
   2  -7  11       27.14       28.70      0.90 o
   3  -7  11        0.98        1.23      0.57 o
   4  -7  11       35.46       39.14      2.15 o
  -4  -6  11        7.24        8.24      1.13 o
  -3  -6  11       13.34       16.99      1.28 o
  -2  -6  11        0.10        0.37      0.55 o
  -1  -6  11        0.06        0.26      0.49 o
   0  -6  11        9.02        7.87      0.64 o
   1  -6  11       61.09       65.60      1.64 o
   2  -6  11        0.04        0.26      0.35 o
   3  -6  11        1.83        1.08      0.59 o
   4  -6  11        0.02        0.26      0.24 o
  -5  -5  11        0.92        0.60      0.61 o
  -4  -5  11       62.99       69.56      3.18 o
  -3  -5  11       34.56       30.80      1.19 o
  -2  -5  11       44.46       46.33      1.84 o
  -1  -5  11        3.17        4.10      0.79 o
   0  -5  11       23.12       25.12      1.38 o
   1  -5  11        3.66        3.53      0.51 o
   2  -5  11       25.15       28.97      1.39 o
   3  -5  11        0.05        0.18      0.48 o
   4  -5  11       21.25       22.99      1.30 o
   5  -5  11        0.11        0.52      0.43 o
  -5  -4  11        1.29        0.48      0.46 o
  -4  -4  11       31.34       30.90      1.35 o
  -3  -4  11        1.24        2.13      0.63 o
  -2  -4  11       12.56       13.21      1.30 o
  -1  -4  11        8.78        8.53      0.63 o
   0  -4  11      104.59      112.91      2.78 o
   1  -4  11       34.86       36.81      1.30 o
   2  -4  11       65.85       55.97      2.17 o
   3  -4  11       28.77       21.16      0.92 o
   4  -4  11        2.99        1.74      0.45 o
   5  -4  11       42.94       39.74      2.36 o
  -6  -3  11        0.74        0.26      0.46 o
  -5  -3  11        0.12        0.48      0.43 o
  -4  -3  11        2.84        3.89      0.51 o
  -3  -3  11      183.55      188.52      2.71 o
  -2  -3  11      329.79      329.65      5.16 o
  -1  -3  11       32.97       31.85      0.97 o
   0  -3  11       75.11       77.85      1.67 o
   1  -3  11       25.17       25.12      1.24 o
   2  -3  11       10.37       10.46      1.04 o
   3  -3  11       20.17       19.93      1.29 o
   4  -3  11        4.22        1.71      0.34 o
   5  -3  11       29.16       21.76      1.04 o
  -6  -2  11       28.25       28.90      1.33 o
  -5  -2  11        1.33        1.80      0.41 o
  -4  -2  11        0.91        0.75      0.39 o
  -3  -2  11       11.79       11.53      0.66 o
  -2  -2  11      922.27      960.68     14.05 o
  -1  -2  11      352.10      364.74      5.02 o
   0  -2  11        0.14        0.27      0.50 o
   1  -2  11        0.23        0.26      0.38 o
   2  -2  11        8.12        5.99      1.03 o
   3  -2  11       16.96       15.27      1.48 o
   4  -2  11       16.43       10.33      1.19 o
   5  -2  11        2.64        1.96      0.53 o
  -6  -1  11       21.20       24.60      1.12 o
  -5  -1  11        0.10        0.13      0.35 o
  -4  -1  11       28.51       29.67      1.24 o
  -3  -1  11      163.21      166.67      2.76 o
  -2  -1  11      226.02      227.59      3.29 o
  -1  -1  11      521.95      539.57      8.38 o
   0  -1  11        5.99        8.76      0.85 o
   1  -1  11      141.82      141.47      2.64 o
   2  -1  11       18.18       19.12      0.96 o
   3  -1  11       56.86       48.85      2.29 o
   4  -1  11        0.28       -0.13      0.22 o
  -7   0  11        1.16        0.88      0.43 o
  -6   0  11        3.12        2.98      0.87 o
  -5   0  11        1.46        2.36      0.75 o
  -4   0  11      235.42      231.61      4.75 o
  -3   0  11      141.33      138.81      2.49 o
  -2   0  11        3.78        3.74      0.68 o
  -1   0  11       89.18       89.33      2.05 o
   0   0  11      276.89      282.41      4.52 o
   1   0  11       59.78       50.38      2.24 o
   2   0  11        0.58        0.27      0.29 o
   3   0  11        8.67        8.87      0.58 o
   4   0  11       11.01        5.80      1.03 o
  -7   1  11        0.61        0.50      0.42 o
  -6   1  11      220.99      231.28      5.29 o
  -5   1  11      450.85      459.61      8.18 o
  -4   1  11        5.28        6.49      0.78 o
  -3   1  11        0.54        0.68      0.40 o
  -2   1  11       46.77       45.38      1.78 o
  -1   1  11       26.19       21.79      1.37 o
   0   1  11      134.72      141.21      3.23 o
   1   1  11       40.54       38.87      1.38 o
   2   1  11       24.83       20.26      2.02 o
   3   1  11        2.93        3.83      0.47 o
   4   1  11       24.91       27.57      1.27 o
  -7   2  11       13.19       13.74      1.12 o
  -6   2  11       51.49       51.85      1.71 o
  -5   2  11       14.21       13.62      0.89 o
  -4   2  11        4.83        6.37      0.66 o
  -3   2  11       63.41       71.28      2.48 o
  -2   2  11       16.36       15.08      1.23 o
  -1   2  11        8.19        7.04      1.06 o
   0   2  11        5.52        5.55      1.09 o
   1   2  11       25.29       26.13      1.40 o
   2   2  11        0.60        0.34      0.33 o
   3   2  11       38.25       42.56      1.16 o
  -6   3  11        8.40        7.35      1.05 o
  -5   3  11        3.67        2.16      0.49 o
  -4   3  11      140.37      135.34      4.96 o
  -3   3  11       28.98       25.76      1.84 o
  -2   3  11       17.76       19.92      1.29 o
  -1   3  11        2.41        2.18      1.12 o
   0   3  11        0.53        0.37      0.50 o
   1   3  11       38.59       44.37      2.12 o
   2   3  11        8.87        6.70      0.64 o
  -6   4  11       10.26        9.72      1.16 o
  -5   4  11        1.99        1.58      0.52 o
  -4   4  11        8.81       11.55      1.01 o
  -3   4  11        1.21        1.22      0.55 o
  -2   4  11       15.86       16.17      1.05 o
  -1   4  11        0.41        0.34      0.42 o
   0   4  11        0.16        0.37      0.51 o
   1   4  11        5.92        4.74      0.73 o
   2   4  11        4.98        5.43      0.93 o
  -5   5  11        0.00        0.13      0.36 o
  -4   5  11        5.04        4.67      1.59 o
  -3   5  11       15.67       10.93      1.04 o
  -2   5  11       19.07       17.72      0.91 o
  -1   5  11       38.20       39.34      1.58 o
   0   5  11        0.20       -0.24      0.52 o
  -1   6  11        1.48        1.00      0.65 o
  -2  -7  12        9.12       13.32      0.84 o
  -1  -7  12       15.12       21.33      1.22 o
   0  -7  12        0.09        0.48      0.52 o
   1  -7  12        0.53        0.24      0.36 o
   2  -7  12        3.45        1.87      0.44 o
  -3  -6  12        5.24        6.20      0.74 o
  -2  -6  12        4.43        3.55      0.75 o
  -1  -6  12        0.22        0.63      0.69 o
   0  -6  12       67.40       76.07      2.18 o
   1  -6  12       63.22       61.12      2.99 o
   2  -6  12        1.71        0.55      0.35 o
   3  -6  12        2.09        1.52      0.37 o
  -4  -5  12       61.44       61.29      3.93 o
  -3  -5  12      125.14      114.85      5.81 o
  -2  -5  12       10.31        8.62      0.87 o
  -1  -5  12        3.34        3.76      0.72 o
   0  -5  12        0.01       -0.48      0.48 o
   1  -5  12       10.75        9.98      1.29 o
   2  -5  12        4.62        3.19      0.82 o
   3  -5  12        0.88        0.67      0.42 o
   4  -5  12        3.50        0.33      0.66 o
  -5  -4  12        0.21       -0.04      0.25 o
  -4  -4  12       36.96       34.82      1.67 o
  -3  -4  12       34.88       34.89      0.99 o
  -2  -4  12       14.44       14.86      0.73 o
  -1  -4  12        0.00       -0.13      0.42 o
   0  -4  12       15.66       15.07      1.49 o
   1  -4  12        1.32        1.93      0.46 o
   2  -4  12       96.72       87.71      3.70 o
   3  -4  12       93.90       84.80      5.78 o
   4  -4  12        0.85       -0.18      0.74 o
  -5  -3  12        2.01        1.75      0.58 o
  -4  -3  12        8.06        7.03      0.89 o
  -3  -3  12      120.77      122.47      2.73 o
  -2  -3  12      294.58      301.27      4.09 o
  -1  -3  12       37.39       38.88      1.00 o
   0  -3  12       59.71       62.82      1.43 o
   1  -3  12        1.84        3.11      0.72 o
   2  -3  12        0.00        0.02      0.53 o
   3  -3  12       11.74        8.82      0.77 o
   4  -3  12       13.16       12.53      1.02 o
  -5  -2  12        3.16        2.04      0.43 o
  -4  -2  12        6.10        7.31      0.69 o
  -3  -2  12       32.60       31.27      1.02 o
  -2  -2  12       65.87       67.75      1.40 o
  -1  -2  12       24.32       26.34      1.28 o
   0  -2  12       87.13       91.00      1.99 o
   1  -2  12        5.68        8.04      0.79 o
   2  -2  12        2.83        2.12      0.77 o
   3  -2  12       42.26       35.21      1.58 o
   4  -2  12        0.55        0.26      0.66 o
  -6  -1  12       23.12       23.97      1.29 o
  -5  -1  12        0.44        0.45      0.45 o
  -4  -1  12       26.23       26.52      0.96 o
  -3  -1  12        3.41        2.93      0.38 o
  -2  -1  12        5.79        5.46      0.77 o
  -1  -1  12       73.51       80.03      2.06 o
   0  -1  12       20.54       18.26      1.09 o
   1  -1  12       28.63       30.17      1.47 o
   2  -1  12       26.80       22.88      1.09 o
   3  -1  12       22.13       15.11      1.98 o
   4  -1  12        4.67        4.65      0.85 o
  -6   0  12        0.32        0.65      0.46 o
  -5   0  12       15.19       15.30      0.99 o
  -4   0  12      124.67      128.21      3.12 o
  -3   0  12       60.07       58.58      1.29 o
  -2   0  12       64.75       66.58      1.40 o
  -1   0  12       38.33       39.41      1.16 o
   0   0  12       15.46       19.51      1.11 o
   1   0  12      108.93      100.59      2.20 o
   2   0  12       17.73       19.38      1.51 o
   3   0  12        1.26        0.53      0.22 o
  -6   1  12       30.86       36.90      1.23 o
  -5   1  12        4.87        2.87      0.72 o
  -4   1  12       24.64       21.78      1.04 o
  -3   1  12        8.50        6.91      1.06 o
  -2   1  12       10.46        9.06      1.27 o
  -1   1  12      231.91      239.55      5.13 o
   0   1  12        4.13        5.13      1.20 o
   1   1  12       86.08       96.57      2.48 o
   2   1  12        5.77        7.89      0.88 o
   3   1  12        0.45        0.46      0.39 o
  -6   2  12       38.19       35.71      1.78 o
  -5   2  12       22.67       19.97      1.65 o
  -4   2  12       22.28       22.66      2.50 o
  -3   2  12       17.75       19.72      1.50 o
  -2   2  12       14.17       14.34      0.96 o
  -1   2  12      129.29      127.94      3.57 o
   0   2  12        7.62        8.31      0.96 o
   1   2  12        2.02        2.63      0.81 o
   2   2  12        0.16        0.44      0.47 o
  -6   3  12        0.59        0.66      1.31 o
  -5   3  12        8.11       10.66      4.05 o
  -4   3  12        5.20        7.64      0.94 o
  -3   3  12       68.37       70.69      2.24 o
  -2   3  12        0.67        0.78      0.44 o
  -1   3  12       41.34       49.40      1.62 o
   0   3  12       18.54       16.95      1.18 o
   1   3  12        0.55        1.58      0.55 o
  -5   4  12       40.78       44.18      1.97 o
  -4   4  12        9.04       11.62      2.61 o
  -3   4  12       34.09       33.60      1.73 o
  -2   4  12        3.94        3.89      0.51 o
  -1   4  12        0.81        0.61      0.56 o
   0   4  12        3.22        2.74      0.82 o
  -3   5  12       15.05       10.39      0.77 o
  -1   5  12       35.28       46.14      3.17 o
  -2  -6  13       26.22       32.13      1.60 o
  -1  -6  13        1.21        1.92      0.60 o
   0  -6  13        1.08        1.39      0.73 o
   1  -6  13       18.82       17.62      1.29 o
   2  -6  13       29.26       27.14      2.09 o
  -3  -5  13      309.32      373.25      7.72 o
  -2  -5  13        9.89       10.73      0.94 o
  -1  -5  13        7.52        7.89      0.82 o
   0  -5  13        0.56        1.18      0.75 o
   1  -5  13        6.03        6.49      1.68 o
   2  -5  13        1.11        1.83      0.84 o
  -4  -4  13        0.00        0.11      0.43 o
  -3  -4  13       79.90       78.66      3.70 o
  -2  -4  13      129.55      138.13      4.02 o
  -1  -4  13       15.02       15.52      1.22 o
   0  -4  13       10.78       15.75      1.42 o
   1  -4  13        9.94        8.05      0.68 o
   2  -4  13        2.21        1.85      0.45 o
   3  -4  13       11.11       16.22      1.85 o
  -4  -3  13        7.03        6.76      0.70 o
  -3  -3  13        9.10        8.38      0.64 o
  -2  -3  13       73.46       75.70      1.81 o
  -1  -3  13        0.01        0.24      0.30 o
   0  -3  13        4.08        4.04      0.59 o
   1  -3  13       14.32       15.86      1.18 o
   2  -3  13       26.82       30.25      1.21 o
   3  -3  13        7.35        8.97      1.28 o
  -5  -2  13        0.05       -0.16      0.55 o
  -4  -2  13       22.60       23.22      0.76 o
  -3  -2  13       23.60       23.94      0.70 o
  -2  -2  13        1.09        0.62      0.29 o
  -1  -2  13       10.61       11.72      0.84 o
   0  -2  13       13.54       14.29      0.78 o
   1  -2  13        8.39        6.74      0.65 o
   2  -2  13        9.84       10.40      1.03 o
   3  -2  13        0.08        0.05      0.27 o
  -5  -1  13        4.48        3.20      0.55 o
  -4  -1  13        3.92        2.86      0.54 o
  -3  -1  13       10.97       11.51      0.50 o
  -2  -1  13       51.93       51.59      1.72 o
  -1  -1  13        0.76        0.74      0.41 o
   0  -1  13        0.00       -0.04      0.43 o
   1  -1  13       29.89       33.06      1.14 o
   2  -1  13        6.86        5.72      0.54 o
  -5   0  13       27.87       29.08      1.86 o
  -4   0  13        1.04        0.77      0.80 o
  -3   0  13        0.28        0.50      0.49 o
  -2   0  13        6.60        6.93      0.80 o
  -1   0  13        4.37        3.64      1.05 o
   0   0  13        2.94        3.99      0.70 o
   1   0  13        2.37        0.55      0.37 o
   2   0  13        0.36       -0.18      0.39 o
  -5   1  13       18.34       19.18      2.23 o
  -4   1  13       15.65       16.43      1.66 o
  -3   1  13        0.01       -0.46      0.66 o
  -2   1  13       10.76       11.75      1.29 o
  -1   1  13       11.68       13.31      1.06 o
   0   1  13       18.65       18.00      1.17 o
   1   1  13        0.18        2.02      0.72 o
   2   1  13       19.28       26.61      1.26 o
  -5   2  13       41.23       44.38      1.68 o
  -4   2  13        3.59        3.98      0.87 o
  -3   2  13        3.32        4.59      0.93 o
  -2   2  13       11.71       11.67      0.95 o
  -1   2  13       16.03       12.61      1.22 o
   0   2  13        4.81        5.68      0.96 o
   1   2  13       20.53       24.25      1.34 o
  -4   3  13       46.67       47.49      1.62 o
  -3   3  13       59.08       68.91      4.92 o
  -2   3  13        0.09        0.11      0.31 o
  -1   3  13        1.95        0.94      0.47 o
   0   3  13        0.53        0.16      0.52 o
  -3   4  13       16.72       12.98      1.12 o
  -2   4  13       24.92       27.32      1.71 o
   0  -5  14        0.81        0.92      0.63 o
  -2  -4  14        5.89        3.51      0.87 o
  -1  -4  14        3.76        3.04      0.76 o
   0  -4  14        3.73        3.34      0.84 o
   1  -4  14        5.46        5.69      1.21 o
  -3  -3  14       20.56       21.27      1.15 o
  -2  -3  14        1.10        0.85      0.25 o
  -1  -3  14        7.84        7.46      0.88 o
   0  -3  14        1.33        1.58      0.57 o
   1  -3  14       14.76       18.65      0.86 o
  -3  -2  14        1.13        0.66      0.31 o
  -2  -2  14        6.37        7.39      0.54 o
  -1  -2  14        0.15        0.07      0.26 o
   0  -2  14       16.05       14.47      1.59 o
   1  -2  14       10.28        9.07      0.87 o
  -4  -1  14        0.04       -0.06      0.45 o
  -3  -1  14        5.10        4.94      0.83 o
  -2  -1  14       30.12       30.80      2.53 o
  -1  -1  14       19.91       21.82      1.02 o
   0  -1  14      106.18      121.60      5.07 o
   1  -1  14       16.54       19.64      1.70 o
  -4   0  14       27.99       34.76      1.57 o
  -3   0  14       12.86       14.78      1.27 o
  -2   0  14       28.49       30.10      2.60 o
  -1   0  14        5.12        3.53      0.77 o
   0   0  14        9.43        8.27      0.83 o
   1   0  14       23.48       25.95      1.37 o
  -3   1  14        0.03        0.16      0.52 o
  -2   1  14       42.30       48.05      2.98 o
  -1   1  14        0.90        0.82      0.50 o
   0   1  14        0.02        0.26      0.49 o
  -3   2  14        5.71        6.57      1.16 o
  -2   2  14        5.20        9.30      1.04 o
 
